# Supplementary material for: Population homogeneity for the antibody response to COVID-19 BNT162b2/Comirnaty vaccine is only reached after the second dose across all adult age ranges
Source: Nat Commun. 2022 Jan 10;13:140. doi: 10.1038/s41467-021-27761-z (PMC8748650; doi:10.1038/s41467-021-27761-z)
Supplement: Supplementary file 4 — Source Data [file 41467_2021_27761_MOESM4_ESM.xlsx]

## Sheet: Fig1C_D
Cohort	ID	Age	Sex	Anti-N profile
HCW	HCW1	23	F	Neg
HCW	HCW2	30	F	Neg
HCW	HCW3	37	F	Neg
HCW	HCW4	38	F	Neg
HCW	HCW5	58	F	Neg
HCW	HCW6	46	F	Neg
HCW	HCW7	35	F	Neg
HCW	HCW8	33	M	Neg
HCW	HCW9	38	F	Neg
HCW	HCW10	45	F	Neg
HCW	HCW11	29	F	Neg
HCW	HCW12	44	M	Neg
HCW	HCW13	59	F	Neg
HCW	HCW14	28	F	Neg
HCW	HCW15	49	F	Neg
HCW	HCW16	23	F	Neg
HCW	HCW17	42	F	Neg
HCW	HCW18	27	F	Neg
HCW	HCW19	41	F	Neg
HCW	HCW20	33	F	Neg
HCW	HCW21	65	F	Neg
HCW	HCW22	46	F	Neg
HCW	HCW23	65	F	Neg
HCW	HCW24	29	F	Neg
HCW	HCW25	32	F	Neg
HCW	HCW26	66	F	Neg
HCW	HCW27	25	F	Neg
HCW	HCW28	36	F	Neg
HCW	HCW29	27	F	Neg
HCW	HCW30	37	F	Neg
HCW	HCW31	24	F	Neg
HCW	HCW32	46	F	Neg
HCW	HCW33	48	F	Neg
HCW	HCW34	38	F	Neg
HCW	HCW35	26	F	Neg
HCW	HCW36	48	M	Neg
HCW	HCW37	51	F	Neg
HCW	HCW38	55	F	Neg
HCW	HCW39	67	F	Neg
HCW	HCW40	39	F	Neg
HCW	HCW41	23	F	Neg
HCW	HCW42	63	F	Neg
HCW	HCW43	51	F	Neg
HCW	HCW44	37	F	Neg
HCW	HCW45	38	M	Neg
HCW	HCW46	28	M	Neg
HCW	HCW47	22	F	Neg
HCW	HCW48	24	F	Neg
HCW	HCW49	32	F	Neg
HCW	HCW50	32	F	Neg
HCW	HCW51	48	F	Neg
HCW	HCW52	43	F	Neg
HCW	HCW53	59	F	Neg
HCW	HCW54	61	F	Neg
HCW	HCW55	50	F	Neg
HCW	HCW56	39	F	Neg
HCW	HCW57	49	F	Neg
HCW	HCW58	47	F	Neg
HCW	HCW59	60	F	Neg
HCW	HCW60	35	F	Neg
HCW	HCW61	36	F	Neg
HCW	HCW62	35	F	Neg
HCW	HCW63	61	F	Neg
HCW	HCW64	39	F	Neg
HCW	HCW65	51	F	Neg
HCW	HCW66	37	F	Neg
HCW	HCW67	50	F	Neg
HCW	HCW68	44	M	Neg
HCW	HCW69	51	F	Neg
HCW	HCW70	44	F	Neg
HCW	HCW71	45	F	Neg
HCW	HCW72	29	F	Neg
HCW	HCW73	53	F	Neg
HCW	HCW74	63	M	Neg
HCW	HCW75	41	F	Neg
HCW	HCW76	48	F	Neg
HCW	HCW77	31	F	Neg
HCW	HCW78	52	F	Neg
HCW	HCW79	35	F	Neg
HCW	HCW80	39	F	Neg
HCW	HCW81	27	M	Neg
HCW	HCW82	25	F	Neg
HCW	HCW83	60	F	Neg
HCW	HCW84	55	F	Neg
HCW	HCW85	35	F	Neg
HCW	HCW86	34	M	Neg
HCW	HCW87	52	M	Neg
HCW	HCW88	49	F	Neg
HCW	HCW89	27	F	Neg
HCW	HCW90	44	F	Neg
HCW	HCW91	23	F	Neg
HCW	HCW92	49	M	Neg
HCW	HCW93	33	F	Neg
HCW	HCW94	31	F	Neg
HCW	HCW95	26	F	Neg
HCW	HCW96	48	F	Neg
HCW	HCW97	40	M	Neg
HCW	HCW98	51	F	Neg
HCW	HCW99	55	F	Neg
HCW	HCW100	44	M	Neg
HCW	HCW101	46	F	Neg
HCW	HCW102	23	F	Neg
HCW	HCW103	39	M	Neg
HCW	HCW104	37	M	Neg
HCW	HCW105	43	M	Neg
HCW	HCW106	30	M	Neg
HCW	HCW107	37	M	Neg
HCW	HCW108	30	M	Neg
HCW	HCW109	58	F	Neg
HCW	HCW110	56	F	Neg
HCW	HCW111	27	F	Neg
HCW	HCW112	63	F	Neg
HCW	HCW113	53	F	Neg
HCW	HCW114	45	F	Neg
HCW	HCW115	26	M	Neg
HCW	HCW116	58	M	Neg
HCW	HCW117	28	F	Neg
HCW	HCW118	53	F	Neg
HCW	HCW119	59	F	Neg
HCW	HCW120	55	F	Neg
HCW	HCW121	60	F	Neg
HCW	HCW122	60	F	Neg
HCW	HCW123	45	F	Neg
HCW	HCW124	32	F	Neg
HCW	HCW125	24	F	Neg
HCW	HCW126	33	F	Neg
HCW	HCW127	50	F	Neg
HCW	HCW128	68	F	Neg
HCW	HCW129	25	F	Neg
HCW	HCW130	50	F	Neg
HCW	HCW131	28	M	Neg
HCW	HCW132	42	F	Neg
HCW	HCW133	44	F	Neg
HCW	HCW134	25	F	Neg
HCW	HCW135	58	M	Neg
HCW	HCW136	51	M	Neg
HCW	HCW137	57	F	Neg
HCW	HCW138	54	F	Neg
HCW	HCW139	56	F	Neg
HCW	HCW140	51	M	Neg
HCW	HCW141	46	F	Neg
HCW	HCW142	29	F	Neg
HCW	HCW143	61	F	Neg
HCW	HCW144	54	M	Neg
HCW	HCW145	62	F	Neg
HCW	HCW146	36	F	Neg
HCW	HCW147	35	F	Neg
HCW	HCW148	40	F	Neg
HCW	HCW149	37	F	Neg
HCW	HCW150	31	F	Neg
HCW	HCW151	19	F	Neg
HCW	HCW152	64	F	Neg
HCW	HCW153	25	M	Neg
HCW	HCW154	64	F	Neg
HCW	HCW155	42	F	Neg
HCW	HCW156	60	M	Neg
HCW	HCW157	49	M	Neg
HCW	HCW158	28	M	Neg
HCW	HCW159	61	F	Neg
HCW	HCW160	25	F	Neg
HCW	HCW161	63	F	Neg
HCW	HCW162	46	F	Neg
HCW	HCW163	62	F	Neg
HCW	HCW164	49	F	Neg
HCW	HCW165	62	F	Neg
HCW	HCW166	32	M	Neg
HCW	HCW167	67	M	Neg
HCW	HCW168	50	M	Neg
HCW	HCW169	50	F	Neg
HCW	HCW170	33	F	Neg
HCW	HCW171	41	M	Neg
HCW	HCW172	24	F	Neg
HCW	HCW173	39	M	Neg
HCW	HCW174	45	F	Neg
HCW	HCW175	59	F	Neg
HCW	HCW176	33	F	Neg
HCW	HCW177	55	F	Neg
HCW	HCW178	27	F	Neg
HCW	HCW179	29	F	Neg
HCW	HCW180	43	F	Neg
HCW	HCW181	34	F	Neg
HCW	HCW182	32	F	Neg
HCW	HCW183	57	F	Neg
HCW	HCW184	61	F	Neg
HCW	HCW185	44	F	Neg
HCW	HCW186	27	F	Neg
HCW	HCW187	33	F	Neg
HCW	HCW188	43	F	Neg
HCW	HCW189	51	M	Neg
HCW	HCW190	47	F	Neg
HCW	HCW191	33	F	Neg
HCW	HCW192	33	F	Neg
HCW	HCW193	42	F	Neg
HCW	HCW194	48	F	Neg
HCW	HCW195	55	F	Neg
HCW	HCW196	24	F	Neg
HCW	HCW197	42	F	Neg
HCW	HCW198	35	F	Neg
HCW	HCW199	57	F	Neg
HCW	HCW200	35	F	Neg
HCW	HCW201	34	F	Neg
HCW	HCW202	29	M	Neg
HCW	HCW203	34	M	Neg
HCW	HCW204	58	F	Neg
HCW	HCW205	58	F	Neg
HCW	HCW206	38	F	Neg
HCW	HCW207	58	F	Neg
HCW	HCW208	35	F	Neg
HCW	HCW209	25	F	Neg
HCW	HCW210	27	M	Neg
HCW	HCW211	57	F	Neg
HCW	HCW212	52	F	Neg
HCW	HCW213	45	F	Neg
HCW	HCW214	42	F	Neg
HCW	HCW215	65	M	Neg
HCW	HCW216	36	F	Neg
HCW	HCW217	36	F	Neg
HCW	HCW218	24	F	Neg
HCW	HCW219	34	F	Neg
HCW	HCW220	39	F	Neg
HCW	HCW221	29	F	Neg
HCW	HCW222	35	F	Neg
HCW	HCW223	31	F	Neg
HCW	HCW224	49	F	Neg
HCW	HCW225	25	F	Neg
HCW	HCW226	50	M	Neg
HCW	HCW227	51	M	Neg
HCW	HCW228	35	F	Neg
HCW	HCW229	42	F	Neg
HCW	HCW230	45	F	Neg
HCW	HCW231	25	F	Neg
HCW	HCW232	66	M	Neg
HCW	HCW233	53	F	Neg
HCW	HCW234	44	F	Neg
HCW	HCW235	38	M	Neg
HCW	HCW236	51	F	Neg
HCW	HCW237	37	F	Neg
HCW	HCW238	60	F	Neg
HCW	HCW239	32	M	Neg
HCW	HCW240	32	F	Neg
HCW	HCW241	25	F	Neg
HCW	HCW242	24	F	Neg
HCW	HCW243	30	F	Neg
HCW	HCW244	58	F	Neg
HCW	HCW245	46	F	Neg
HCW	HCW246	23	F	Neg
HCW	HCW247	50	F	Neg
HCW	HCW248	57	F	Neg
HCW	HCW249	51	F	Neg
HCW	HCW250	48	F	Neg
HCW	HCW251	24	F	Neg
HCW	HCW252	61	F	Neg
HCW	HCW253	59	F	Neg
HCW	HCW254	46	F	Neg
HCW	HCW255	62	F	Neg
HCW	HCW256	57	M	Neg
HCW	HCW257	36	F	Neg
HCW	HCW258	22	F	Neg
HCW	HCW259	39	M	Neg
HCW	HCW260	49	M	Neg
HCW	HCW261	50	M	Neg
HCW	HCW262	37	F	Neg
HCW	HCW263	54	F	Neg
HCW	HCW264	24	F	Neg
HCW	HCW265	55	F	Neg
HCW	HCW266	37	F	Neg
HCW	HCW267	57	F	Neg
HCW	HCW268	54	F	Neg
HCW	HCW269	30	F	Neg
HCW	HCW270	58	F	Neg
HCW	HCW271	29	M	Neg
HCW	HCW272	25	F	Neg
HCW	HCW273	52	F	Neg
HCW	HCW274	28	F	Neg
HCW	HCW275	33	F	Neg
HCW	HCW276	55	F	Neg
HCW	HCW277	57	M	Neg
HCW	HCW278	60	F	Neg
HCW	HCW279	53	F	Neg
HCW	HCW280	49	F	Neg
HCW	HCW281	62	M	Neg
HCW	HCW282	22	F	Neg
HCW	HCW283	68	M	Neg
HCW	HCW284	57	F	Neg
HCW	HCW285	63	F	Neg
HCW	HCW286	28	F	Neg
HCW	HCW287	64	F	Neg
HCW	HCW288	52	F	Neg
HCW	HCW289	49	F	Neg
HCW	HCW290	43	F	Neg
HCW	HCW291	25	M	Neg
HCW	HCW292	26	F	Neg
HCW	HCW293	54	F	Neg
HCW	HCW294	60	F	Neg
HCW	HCW295	37	F	Neg
HCW	HCW296	28	M	Neg
HCW	HCW297	26	M	Neg
HCW	HCW298	36	F	Neg
HCW	HCW299	69	F	Neg
HCW	HCW300	27	F	Neg
HCW	HCW301	39	M	Neg
HCW	HCW302	56	M	Neg
HCW	HCW303	52	F	Neg
HCW	HCW304	53	F	Neg
HCW	HCW305	48	M	Neg
HCW	HCW306	50	F	Neg
HCW	HCW307	28	M	Neg
HCW	HCW308	60	F	Neg
HCW	HCW309	28	F	Neg
HCW	HCW310	39	F	Neg
HCW	HCW311	32	F	Neg
HCW	HCW312	32	F	Neg
HCW	HCW313	49	F	Neg
HCW	HCW314	29	F	Neg
HCW	HCW315	55	F	Neg
HCW	HCW316	33	F	Neg
HCW	HCW317	43	F	Neg
HCW	HCW318	34	M	Neg
HCW	HCW319	42	F	Neg
HCW	HCW320	38	F	Neg
HCW	HCW321	26	F	Neg
HCW	HCW322	50	M	Neg
HCW	HCW323	59	M	Neg
HCW	HCW324	47	F	Neg
HCW	HCW325	47	F	Neg
HCW	HCW326	30	M	Neg
HCW	HCW327	29	F	Neg
HCW	HCW328	36	F	Neg
HCW	HCW329	52	F	Neg
HCW	HCW330	41	F	Neg
HCW	HCW331	39	F	Neg
HCW	HCW332	33	F	Neg
HCW	HCW333	44	F	Neg
HCW	HCW334	55	F	Neg
HCW	HCW335	46	F	Neg
HCW	HCW336	39	F	Neg
HCW	HCW337	28	F	Neg
HCW	HCW338	32	M	Neg
HCW	HCW339	38	F	Neg
HCW	HCW340	30	F	Neg
HCW	HCW341	36	F	Neg
HCW	HCW342	36	F	Neg
HCW	HCW343	53	F	Neg
HCW	HCW344	34	M	Neg
HCW	HCW345	46	F	Neg
HCW	HCW346	29	F	Neg
HCW	HCW347	38	F	Neg
HCW	HCW348	45	F	Neg
HCW	HCW349	55	F	Neg
HCW	HCW350	50	F	Neg
HCW	HCW351	59	F	Neg
HCW	HCW352	54	F	Neg
HCW	HCW353	54	F	Neg
HCW	HCW354	31	F	Neg
HCW	HCW355	43	F	Neg
HCW	HCW356	33	F	Neg
HCW	HCW357	47	F	Neg
HCW	HCW358	41	M	Neg
HCW	HCW359	50	M	Neg
HCW	HCW360	63	F	Neg
HCW	HCW361	38	F	Neg
HCW	HCW362	42	F	Neg
HCW	HCW363	27	M	Neg
HCW	HCW364	38	M	Neg
HCW	HCW365	48	F	Neg
HCW	HCW366	65	F	Neg
HCW	HCW367	45	F	Neg
HCW	HCW368	50	F	Neg
HCW	HCW369	36	F	Neg
HCW	HCW370	36	F	Neg
HCW	HCW371	62	F	Neg
HCW	HCW372	43	F	Neg
HCW	HCW373	57	M	Neg
HCW	HCW374	43	F	Neg
HCW	HCW375	45	M	Neg
HCW	HCW376	47	F	Neg
HCW	HCW377	50	F	Neg
HCW	HCW378	32	F	Neg
HCW	HCW379	66	F	Neg
HCW	HCW380	39	F	Neg
HCW	HCW381	34	M	Neg
HCW	HCW382	57	F	Neg
HCW	HCW383	58	M	Neg
HCW	HCW384	37	F	Neg
HCW	HCW385	32	F	Neg
HCW	HCW386	27	F	Neg
HCW	HCW387	52	M	Neg
HCW	HCW388	45	M	Neg
HCW	HCW389	33	F	Neg
HCW	HCW390	65	F	Neg
HCW	HCW391	66	M	Neg
HCW	HCW392	57	F	Neg
HCW	HCW393	37	F	Neg
HCW	HCW394	34	M	Neg
HCW	HCW395	44	M	Neg
HCW	HCW396	41	F	Neg
HCW	HCW397	34	F	Neg
HCW	HCW398	52	F	Neg
HCW	HCW399	56	M	Neg
HCW	HCW400	39	F	Neg
HCW	HCW401	24	F	Neg
HCW	HCW402	41	F	Neg
HCW	HCW403	42	F	Neg
HCW	HCW404	57	F	Neg
HCW	HCW405	45	F	Neg
HCW	HCW406	48	F	Neg
HCW	HCW407	57	F	Neg
HCW	HCW408	23	M	Neg
HCW	HCW409	52	M	Neg
HCW	HCW410	56	F	Neg
HCW	HCW411	37	M	Neg
HCW	HCW412	67	M	Neg
HCW	HCW413	36	F	Neg
HCW	HCW414	51	M	Neg
HCW	HCW415	55	F	Neg
HCW	HCW416	50	M	Neg
HCW	HCW417	31	F	Neg
HCW	HCW418	53	F	Neg
HCW	HCW419	31	F	Neg
HCW	HCW420	27	F	Neg
HCW	HCW421	62	F	Neg
HCW	HCW422	36	F	Neg
HCW	HCW423	48	M	Neg
HCW	HCW424	56	F	Neg
HCW	HCW425	38	F	Neg
HCW	HCW426	32	F	Neg
HCW	HCW427	56	F	Neg
HCW	HCW428	64	M	Neg
HCW	HCW429	51	F	Neg
HCW	HCW430	29	F	Neg
HCW	HCW431	57	M	Neg
HCW	HCW432	46	F	Neg
HCW	HCW433	45	F	Neg
HCW	HCW434	47	F	Neg
HCW	HCW435	50	F	Neg
HCW	HCW436	24	F	Neg
HCW	HCW437	55	F	Neg
HCW	HCW438	38	F	Neg
HCW	HCW439	43	F	Neg
HCW	HCW440	52	F	Neg
HCW	HCW441	57	F	Neg
HCW	HCW442	62	F	Neg
HCW	HCW443	40	M	Neg
HCW	HCW444	51	F	Neg
HCW	HCW445	27	F	Neg
HCW	HCW446	58	F	Neg
HCW	HCW447	48	F	Neg
HCW	HCW448	53	F	Neg
HCW	HCW449	29	F	Neg
HCW	HCW450	38	F	Neg
HCW	HCW451	24	F	Neg
HCW	HCW452	35	M	Neg
HCW	HCW453	63	F	Neg
HCW	HCW454	49	F	Neg
HCW	HCW455	47	F	Neg
HCW	HCW456	55	F	Neg
HCW	HCW457	36	F	Neg
HCW	HCW458	32	F	Neg
HCW	HCW459	52	F	Neg
HCW	HCW460	30	M	Neg
HCW	HCW461	50	F	Neg
HCW	HCW462	36	F	Neg
HCW	HCW463	58	F	Neg
HCW	HCW464	48	F	Neg
HCW	HCW465	43	F	Neg
HCW	HCW466	35	F	Neg
HCW	HCW467	26	M	Neg
HCW	HCW468	39	F	Neg
HCW	HCW469	42	F	Neg
HCW	HCW470	48	F	Neg
HCW	HCW471	47	F	Neg
HCW	HCW472	37	F	Neg
HCW	HCW473	62	F	Neg
HCW	HCW474	46	F	Neg
HCW	HCW475	42	F	Neg
HCW	HCW476	50	F	Neg
HCW	HCW477	38	M	Neg
HCW	HCW478	53	M	Neg
HCW	HCW479	54	F	Neg
HCW	HCW480	44	F	Neg
HCW	HCW481	33	F	Neg
HCW	HCW482	25	F	Neg
HCW	HCW483	53	F	Neg
HCW	HCW484	64	F	Neg
HCW	HCW485	58	F	Neg
HCW	HCW486	60	M	Neg
HCW	HCW487	58	F	Neg
HCW	HCW488	53	F	Neg
HCW	HCW489	47	F	Neg
HCW	HCW490	54	M	Neg
HCW	HCW491	32	F	Neg
HCW	HCW492	41	M	Neg
HCW	HCW493	40	F	Neg
HCW	HCW494	41	M	Neg
HCW	HCW495	64	M	Neg
HCW	HCW496	37	M	Neg
HCW	HCW497	50	M	Neg
HCW	HCW498	34	F	Neg
HCW	HCW499	36	F	Neg
HCW	HCW500	36	F	Neg
HCW	HCW501	54	M	Neg
HCW	HCW502	36	F	Neg
HCW	HCW503	58	M	Neg
HCW	HCW504	53	M	Neg
HCW	HCW505	47	F	Neg
HCW	HCW506	62	F	Neg
HCW	HCW507	43	F	Neg
HCW	HCW508	41	F	Neg
HCW	HCW509	36	M	Neg
HCW	HCW510	62	F	Neg
HCW	HCW511	38	F	Neg
HCW	HCW512	48	F	Neg
HCW	HCW513	60	M	Neg
HCW	HCW514	35	F	Neg
HCW	HCW515	53	F	Neg
HCW	HCW516	46	F	Neg
HCW	HCW517	42	F	Neg
HCW	HCW518	65	F	Neg
HCW	HCW519	59	F	Neg
HCW	HCW520	41	M	Neg
HCW	HCW521	49	F	Neg
HCW	HCW522	50	F	Neg
HCW	HCW523	65	F	Neg
HCW	HCW524	45	M	Neg
HCW	HCW525	60	F	Neg
HCW	HCW526	37	F	Neg
HCW	HCW527	38	F	Neg
HCW	HCW528	48	F	Neg
HCW	HCW529	66	M	Neg
HCW	HCW530	57	F	Neg
HCW	HCW531	54	F	Neg
HCW	HCW532	63	F	Neg
HCW	HCW533	30	F	Neg
HCW	HCW534	56	F	Neg
HCW	HCW535	57	F	Neg
HCW	HCW536	44	F	Neg
HCW	HCW537	32	F	Neg
HCW	HCW538	66	M	Neg
HCW	HCW539	61	F	Neg
HCW	HCW540	64	F	Neg
HCW	HCW541	62	F	Neg
HCW	HCW542	38	F	Neg
HCW	HCW543	38	F	Neg
HCW	HCW544	40	F	Neg
HCW	HCW545	45	M	Neg
HCW	HCW546	49	M	Neg
HCW	HCW547	52	F	Neg
HCW	HCW548	38	F	Neg
HCW	HCW549	40	F	Neg
HCW	HCW550	50	M	Neg
HCW	HCW551	34	F	Neg
HCW	HCW552	58	F	Neg
HCW	HCW553	49	M	Neg
HCW	HCW554	64	F	Neg
HCW	HCW555	54	F	Neg
HCW	HCW556	56	F	Neg
HCW	HCW557	49	F	Neg
HCW	HCW558	55	F	Neg
HCW	HCW559	61	F	Neg
HCW	HCW560	57	F	Neg
HCW	HCW561	44	F	Neg
HCW	HCW562	52	F	Neg
HCW	HCW563	57	M	Neg
HCW	HCW564	48	F	Neg
HCW	HCW565	50	F	Neg
HCW	HCW566	64	F	Neg
HCW	HCW567	63	F	Neg
HCW	HCW568	60	F	Neg
HCW	HCW569	68	M	Neg
HCW	HCW570	30	F	Neg
HCW	HCW571	56	M	Neg
HCW	HCW572	61	F	Neg
HCW	HCW573	54	M	Neg
HCW	HCW574	65	F	Neg
HCW	HCW575	59	F	Neg
HCW	HCW576	52	F	Neg
HCW	HCW577	50	M	Neg
HCW	HCW578	48	M	Neg
HCW	HCW579	26	F	Neg
HCW	HCW580	44	F	Neg
HCW	HCW581	36	F	Neg
HCW	HCW582	47	F	Neg
HCW	HCW583	67	F	Neg
HCW	HCW584	52	F	Neg
HCW	HCW585	33	M	Neg
HCW	HCW586	51	F	Neg
HCW	HCW587	60	M	Neg
HCW	HCW588	39	M	Neg
HCW	HCW589	64	F	Neg
HCW	HCW590	38	M	Neg
HCW	HCW591	57	F	Neg
HCW	HCW592	59	F	Neg
HCW	HCW593	57	F	Neg
HCW	HCW594	61	F	Neg
HCW	HCW595	30	F	Neg
HCW	HCW596	48	F	Neg
HCW	HCW597	63	F	Neg
HCW	HCW598	45	F	Neg
HCW	HCW599	57	F	Neg
HCW	HCW600	27	F	Neg
HCW	HCW601	56	F	Neg
HCW	HCW602	46	F	Neg
HCW	HCW603	36	F	Neg
HCW	HCW604	51	F	Neg
HCW	HCW605	46	F	Neg
HCW	HCW606	68	F	Neg
HCW	HCW607	60	F	Neg
HCW	HCW608	35	M	Neg
HCW	HCW609	66	M	Neg
HCW	HCW610	56	F	Neg
HCW	HCW611	34	F	Neg
HCW	HCW612	64	F	Neg
HCW	HCW613	49	M	Neg
HCW	HCW614	43	F	Neg
HCW	HCW615	63	F	Neg
HCW	HCW616	46	F	Neg
HCW	HCW617	50	F	Neg
HCW	HCW618	27	M	Neg
HCW	HCW619	50	F	Neg
HCW	HCW620	34	F	Neg
HCW	HCW621	56	F	Neg
HCW	HCW622	54	F	Neg
HCW	HCW623	31	M	Neg
HCW	HCW624	61	F	Neg
HCW	HCW625	59	F	Neg
HCW	HCW626	34	F	Neg
HCW	HCW627	29	F	Neg
HCW	HCW628	25	F	Neg
HCW	HCW629	24	F	Neg
HCW	HCW630	32	M	Neg
HCW	HCW631	51	F	Neg
HCW	HCW632	26	F	Neg
HCW	HCW633	33	F	Neg
HCW	HCW634	28	F	Neg
HCW	HCW635	38	F	Neg
HCW	HCW636	23	F	Neg
HCW	HCW637	28	M	Neg
HCW	HCW638	66	M	Neg
HCW	HCW639	49	F	Neg
HCW	HCW640	48	F	Neg
HCW	HCW641	62	F	Neg
HCW	HCW642	53	F	Neg
HCW	HCW643	56	F	Neg
HCW	HCW644	47	F	Neg
HCW	HCW645	48	F	Neg
HCW	HCW646	56	F	Neg
HCW	HCW647	35	M	Neg
HCW	HCW648	34	F	Neg
HCW	HCW649	23	F	Neg
HCW	HCW650	28	F	Neg
HCW	HCW651	22	F	Neg
HCW	HCW652	32	F	Neg
HCW	HCW653	26	F	Neg
HCW	HCW654	34	F	Neg
HCW	HCW655	39	F	Neg
HCW	HCW656	43	F	Neg
HCW	HCW657	51	F	Neg
HCW	HCW658	43	M	Neg
HCW	HCW659	33	F	Neg
HCW	HCW660	36	F	Neg
HCW	HCW661	53	F	Neg
HCW	HCW662	64	M	Neg
HCW	HCW663	61	M	Neg
HCW	HCW664	63	F	Neg
HCW	HCW665	47	F	Neg
HCW	HCW666	34	F	Neg
HCW	HCW667	54	F	Neg
HCW	HCW668	59	F	Neg
HCW	HCW669	38	F	Neg
HCW	HCW670	28	F	Neg
HCW	HCW671	49	M	Neg
HCW	HCW672	45	F	Neg
HCW	HCW673	39	F	Neg
HCW	HCW674	39	F	Neg
HCW	HCW675	38	F	Neg
HCW	HCW676	26	F	Neg
HCW	HCW677	30	F	Neg
HCW	HCW678	34	F	Neg
HCW	HCW679	35	F	Neg
HCW	HCW680	38	F	Neg
HCW	HCW681	28	F	Neg
HCW	HCW682	37	F	Neg
HCW	HCW683	30	F	Neg
HCW	HCW684	57	F	Neg
HCW	HCW685	38	F	Neg
HCW	HCW686	27	F	Neg
HCW	HCW687	27	F	Neg
HCW	HCW688	28	F	Neg
HCW	HCW689	38	F	Neg
HCW	HCW690	56	F	Neg
HCW	HCW691	38	F	Neg
HCW	HCW692	42	F	Neg
HCW	HCW693	33	M	Neg
HCW	HCW694	27	F	Neg
HCW	HCW695	35	F	Neg
HCW	HCW696	30	M	Neg
HCW	HCW697	26	F	Neg
HCW	HCW698	29	F	Neg
HCW	HCW699	24	F	Neg
HCW	HCW700	52	F	Neg
HCW	HCW701	29	F	Neg
HCW	HCW702	25	F	Neg
HCW	HCW703	27	F	Neg
HCW	HCW704	48	F	Neg
HCW	HCW705	25	F	Neg
HCW	HCW706	28	F	Neg
HCW	HCW707	55	F	Neg
HCW	HCW708	26	F	Neg
HCW	HCW709	43	F	Neg
HCW	HCW710	33	F	Neg
HCW	HCW711	28	M	Neg
HCW	HCW712	49	F	Neg
HCW	HCW713	47	F	Neg
HCW	HCW714	30	F	Neg
HCW	HCW715	47	F	Neg
HCW	HCW716	24	F	Neg
HCW	HCW717	24	F	Neg
HCW	HCW718	47	F	Neg
HCW	HCW719	51	M	Neg
HCW	HCW720	45	M	Neg
HCW	HCW721	40	F	Neg
HCW	HCW722	55	F	Neg
HCW	HCW723	57	F	Neg
HCW	HCW724	56	F	Neg
HCW	HCW725	29	F	Neg
HCW	HCW726	57	F	Neg
HCW	HCW727	32	F	Neg
HCW	HCW728	36	F	Neg
HCW	HCW729	56	F	Neg
HCW	HCW730	55	F	Neg
HCW	HCW731	48	F	Neg
HCW	HCW732	50	F	Neg
HCW	HCW733	58	F	Neg
HCW	HCW734	40	F	Neg
HCW	HCW735	49	M	Neg
HCW	HCW736	31	M	Neg
HCW	HCW737	42	F	Neg
HCW	HCW738	24	F	Neg
HCW	HCW739	29	F	Neg
HCW	HCW740	46	F	Neg
HCW	HCW741	65	F	Neg
HCW	HCW742	22	F	Neg
HCW	HCW743	65	M	Neg
HCW	HCW744	33	F	Neg
HCW	HCW745	25	M	Neg
HCW	HCW746	35	F	Neg
HCW	HCW747	50	F	Neg
HCW	HCW748	29	F	Neg
HCW	HCW749	22	F	Neg
HCW	HCW750	37	F	Neg
HCW	HCW751	27	F	Neg
HCW	HCW752	57	F	Neg
HCW	HCW753	46	M	Neg
HCW	HCW754	48	F	Neg
HCW	HCW755	53	F	Neg
HCW	HCW756	44	F	Neg
HCW	HCW757	30	F	Neg
HCW	HCW758	26	F	Neg
HCW	HCW759	29	F	Neg
HCW	HCW760	65	M	Neg
HCW	HCW761	51	M	Neg
HCW	HCW762	55	F	Neg
HCW	HCW763	24	F	Neg
HCW	HCW764	49	M	Neg
HCW	HCW765	41	F	Neg
HCW	HCW766	49	F	Neg
HCW	HCW767	48	F	Neg
HCW	HCW768	35	F	Neg
HCW	HCW769	41	F	Neg
HCW	HCW770	41	F	Neg
HCW	HCW771	57	F	Neg
HCW	HCW772	45	F	Neg
HCW	HCW773	34	F	Neg
HCW	HCW774	46	F	Neg
HCW	HCW775	59	F	Neg
HCW	HCW776	25	F	Neg
HCW	HCW777	30	F	Neg
HCW	HCW778	24	F	Neg
HCW	HCW779	25	F	Neg
HCW	HCW780	54	M	Neg
HCW	HCW781	35	F	Neg
HCW	HCW782	27	F	Neg
HCW	HCW783	56	M	Neg
HCW	HCW784	36	F	Neg
HCW	HCW785	30	F	Neg
HCW	HCW786	30	F	Neg
HCW	HCW787	54	F	Neg
HCW	HCW788	32	F	Neg
HCW	HCW789	54	F	Neg
HCW	HCW790	42	F	Neg
HCW	HCW791	42	F	Neg
HCW	HCW792	31	F	Neg
HCW	HCW793	61	M	Neg
HCW	HCW794	61	F	Neg
HCW	HCW795	23	F	Neg
HCW	HCW796	22	F	Neg
HCW	HCW797	54	F	Neg
HCW	HCW798	49	F	Neg
HCW	HCW799	35	F	Neg
HCW	HCW800	48	F	Neg
HCW	HCW801	43	M	Neg
HCW	HCW802	39	F	Neg
HCW	HCW803	56	F	Neg
HCW	HCW804	25	F	Neg
HCW	HCW805	50	F	Neg
HCW	HCW806	38	F	Neg
HCW	HCW807	22	F	Neg
HCW	HCW808	56	F	Neg
HCW	HCW809	54	F	Neg
HCW	HCW810	42	F	Neg
HCW	HCW811	70	M	Neg
HCW	HCW812	34	M	Neg
HCW	HCW813	42	F	Neg
HCW	HCW814	41	M	Neg
HCW	HCW815	43	F	Neg
HCW	HCW816	54	F	Neg
HCW	HCW817	27	F	Neg
HCW	HCW818	24	F	Neg
HCW	HCW819	46	F	Neg
HCW	HCW820	39	F	Neg
HCW	HCW821	41	F	Neg
HCW	HCW822	54	M	Neg
HCW	HCW823	25	F	Neg
HCW	HCW824	44	F	Neg
HCW	HCW825	55	M	Neg
HCW	HCW826	26	F	Neg
HCW	HCW827	39	F	Neg
HCW	HCW828	47	F	Neg
HCW	HCW829	60	F	Neg
HCW	HCW830	55	F	Neg
HCW	HCW831	59	F	Neg
HCW	HCW832	53	F	Neg
HCW	HCW833	54	F	Neg
HCW	HCW834	60	F	Neg
HCW	HCW835	31	F	Neg
HCW	HCW836	47	F	Neg
HCW	HCW837	57	F	Neg
HCW	HCW838	38	F	Neg
HCW	HCW839	47	F	Neg
HCW	HCW840	57	F	Neg
HCW	HCW841	37	M	Neg
HCW	HCW842	48	F	Neg
HCW	HCW843	61	F	Neg
HCW	HCW844	61	F	Neg
HCW	HCW845	64	F	Neg
HCW	HCW846	23	M	Neg
HCW	HCW847	48	F	Neg
HCW	HCW848	27	F	Neg
HCW	HCW849	25	F	Neg
HCW	HCW850	26	F	Neg
HCW	HCW851	22	F	Neg
HCW	HCW852	50	F	Neg
HCW	HCW853	45	F	Neg
HCW	HCW854	38	F	Neg
HCW	HCW855	32	F	Neg
HCW	HCW856	29	M	Neg
HCW	HCW857	30	F	Neg
HCW	HCW858	32	F	Neg
HCW	HCW859	66	F	Neg
HCW	HCW860	28	M	Neg
HCW	HCW861	35	M	Neg
HCW	HCW862	31	F	Neg
HCW	HCW863	32	F	Neg
HCW	HCW864	33	M	Neg
HCW	HCW865	19	F	Neg
HCW	HCW866	34	F	Neg
HCW	HCW867	27	M	Neg
HCW	HCW868	38	M	Neg
HCW	HCW869	34	F	Neg
HCW	HCW870	35	F	Neg
HCW	HCW871	44	F	Neg
HCW	HCW872	23	M	Neg
HCW	HCW873	42	M	Neg
HCW	HCW874	23	F	Neg
HCW	HCW875	24	F	Neg
HCW	HCW876	22	F	Neg
HCW	HCW877	33	M	Neg
HCW	HCW878	40	M	Neg
HCW	HCW879	51	F	Neg
HCW	HCW880	28	F	Neg
HCW	HCW881	23	F	Neg
HCW	HCW882	37	F	Neg
HCW	HCW883	22	F	Neg
HCW	HCW884	27	F	Neg
HCW	HCW885	32	F	Neg
HCW	HCW886	29	M	Neg
HCW	HCW887	23	F	Neg
HCW	HCW888	37	M	Neg
HCW	HCW889	32	M	Neg
HCW	HCW890	56	M	Neg
HCW	HCW891	60	M	Neg
HCW	HCW892	53	M	Neg
HCW	HCW893	22	F	Neg
HCW	HCW894	33	F	Neg
HCW	HCW895	46	M	Neg
HCW	HCW896	28	F	Neg
HCW	HCW897	22	F	Neg
HCW	HCW898	48	M	Neg
HCW	HCW899	50	M	Neg
HCW	HCW900	33	F	Neg
HCW	HCW901	30	M	Neg
HCW	HCW902	29	F	Neg
HCW	HCW903	40	F	Neg
HCW	HCW904	38	F	Neg
HCW	HCW905	27	F	Neg
HCW	HCW906	20	F	Neg
HCW	HCW907	39	F	Neg
HCW	HCW908	63	M	Neg
HCW	HCW909	40	F	Neg
HCW	HCW910	24	M	Neg
HCW	HCW911	30	F	Neg
HCW	HCW912	32	F	Neg
HCW	HCW913	36	M	Neg
HCW	HCW914	47	M	Neg
HCW	HCW915	26	F	Neg
HCW	HCW916	33	F	Neg
HCW	HCW917	45	M	Neg
HCW	HCW918	63	M	Neg
HCW	HCW919	40	M	Neg
HCW	HCW920	32	F	Neg
HCW	HCW921	26	M	Neg
HCW	HCW922	32	F	Neg
HCW	HCW923	27	F	Neg
HCW	HCW924	64	F	Neg
HCW	HCW925	30	F	Neg
HCW	HCW926	35	F	Neg
HCW	HCW927	44	F	Neg
HCW	HCW928	66	M	Neg
HCW	HCW929	33	M	Neg
HCW	HCW930	31	F	Neg
HCW	HCW931	25	M	Neg
HCW	HCW932	47	F	Neg
HCW	HCW933	52	F	Neg
HCW	HCW934	28	M	Neg
HCW	HCW935	48	F	Neg
HCW	HCW936	38	F	Neg
HCW	HCW937	38	F	Neg
HCW	HCW938	26	F	Neg
HCW	HCW939	22	F	Neg
HCW	HCW940	32	F	Neg
HCW	HCW941	39	F	Neg
HCW	HCW942	26	F	Neg
HCW	HCW943	35	M	Neg
HCW	HCW944	47	F	Neg
HCW	HCW945	49	F	Neg
HCW	HCW946	32	M	Neg
HCW	HCW947	33	F	Neg
HCW	HCW948	25	M	Neg
HCW	HCW949	24	F	pos at d0
HCW	HCW950	32	F	pos at d0
HCW	HCW951	66	F	pos at d0
HCW	HCW952	30	M	pos at d0
HCW	HCW953	42	F	pos at d0
HCW	HCW954	41	F	pos at d0
HCW	HCW955	49	F	pos at d0
HCW	HCW956	58	F	pos at d0
HCW	HCW957	26	M	pos at d0
HCW	HCW958	65	F	pos at d0
HCW	HCW959	59	F	pos at d0
HCW	HCW960	24	F	pos at d0
HCW	HCW961	56	M	pos at d0
HCW	HCW962	46	F	pos at d0
HCW	HCW963	57	M	pos at d0
HCW	HCW964	31	F	pos at d0
HCW	HCW965	48	F	pos at d0
HCW	HCW966	47	F	pos at d0
HCW	HCW967	35	F	pos at d0
HCW	HCW968	28	M	pos at d0
HCW	HCW969	51	M	pos at d0
HCW	HCW970	45	F	pos at d0
HCW	HCW971	31	M	pos at d0
HCW	HCW972	27	F	pos between d21 and d42
HCW	HCW973	23	F	pos between d21 and d42
HCW	HCW974	49	M	pos between d21 and d42
HCW	HCW975	45	F	pos between d21 and d42
HCW	HCW976	25	M	pos between d21 and d42
HCW	HCW977	56	F	pos between d21 and d42
HCW	HCW978	29	F	pos between d21 and d42
HCW	HCW979	62	F	pos between d21 and d42
HCW	HCW980	46	F	pos between d21 and d42
HCW	HCW981	56	F	pos between d21 and d42
HCW	HCW982	67	F	pos between d21 and d42
HCW	HCW983	29	M	pos between d21 and d42
HCW	HCW984	58	F	pos between d21 and d42
HCW	HCW985	47	F	pos between d21 and d42
NHR	NHR1	71	F	n.a.
NHR	NHR2	92	F	n.a.
NHR	NHR3	92	F	n.a.
NHR	NHR4	85	F	n.a.
NHR	NHR5	71	M	n.a.
NHR	NHR6	95	F	n.a.
NHR	NHR7	73	F	n.a.
NHR	NHR8	75	M	n.a.
NHR	NHR9	81	F	n.a.
NHR	NHR10	95	F	n.a.
NHR	NHR11	91	F	n.a.
NHR	NHR12	99	F	n.a.
NHR	NHR13	89	M	n.a.
NHR	NHR14	88	F	n.a.
NHR	NHR15	92	F	n.a.
NHR	NHR16	87	F	n.a.
NHR	NHR17	86	M	n.a.
NHR	NHR18	89	F	n.a.
NHR	NHR19	77	F	n.a.
NHR	NHR20	99	F	n.a.
NHR	NHR21	75	F	n.a.
NHR	NHR22	92	M	n.a.
NHR	NHR23	79	F	n.a.
NHR	NHR24	87	F	n.a.
NHR	NHR25	94	F	n.a.
NHR	NHR26	76	F	n.a.
NHR	NHR27	82	F	n.a.
NHR	NHR28	98	F	n.a.
NHR	NHR29	99	F	n.a.
NHR	NHR30	85	F	n.a.
NHR	NHR31	86	F	n.a.
NHR	NHR32	95	F	n.a.
NHR	NHR33	97	F	n.a.
NHR	NHR34	85	F	n.a.
NHR	NHR35	84	F	n.a.
NHR	NHR36	89	F	n.a.
NHR	NHR37	84	F	n.a.
NHR	NHR38	91	F	n.a.
NHR	NHR39	84	F	n.a.
NHR	NHR40	73	M	n.a.
NHR	NHR41	88	M	n.a.
NHR	NHR42	78	F	n.a.
NHR	NHR43	85	M	n.a.
NHR	NHR44	94	F	n.a.
NHR	NHR45	90	F	n.a.
NHR	NHR46	78	F	n.a.
NHR	NHR47	90	M	n.a.
NHR	NHR48	88	F	n.a.
NHR	NHR49	88	F	n.a.
NHR	NHR50	79	F	n.a.
NHR	NHR51	96	F	n.a.
NHR	NHR52	91	F	n.a.
NHR	NHR53	85	F	n.a.
NHR	NHR54	87	F	n.a.
NHR	NHR55	92	F	n.a.
NHR	NHR56	84	F	n.a.
NHR	NHR57	79	F	n.a.
NHR	NHR58	84	F	n.a.
NHR	NHR59	90	F	n.a.
NHR	NHR60	89	F	n.a.
NHR	NHR61	82	F	n.a.
NHR	NHR62	87	F	n.a.
NHR	NHR63	87	F	n.a.
NHR	NHR64	85	F	n.a.
NHR	NHR65	76	F	n.a.
NHR	NHR66	91	F	n.a.
NHR	NHR67	78	F	n.a.
NHR	NHR68	87	F	n.a.
NHR	NHR69	88	F	n.a.
NHR	NHR70	90	F	n.a.
NHR	NHR71	94	F	n.a.
NHR	NHR72	88	F	n.a.
NHR	NHR73	77	F	n.a.
NHR	NHR74	87	F	n.a.
NHR	NHR75	89	F	n.a.
NHR	NHR76	84	F	n.a.
NHR	NHR77	86	F	n.a.
NHR	NHR78	89	F	n.a.
NHR	NHR79	89	F	n.a.
NHR	NHR80	85	F	n.a.
NHR	NHR81	87	F	n.a.
NHR	NHR82	82	M	n.a.
NHR	NHR83	70	M	n.a.
NHR	NHR84	88	F	n.a.
NHR	NHR85	87	M	n.a.
NHR	NHR86	76	F	n.a.
NHR	NHR87	83	F	n.a.
NHR	NHR88	92	M	n.a.
NHR	NHR89	85	M	n.a.
NHR	NHR90	82	M	n.a.
NHR	NHR91	86	M	n.a.
NHR	NHR92	91	M	n.a.
NHR	NHR93	77	M	n.a.
NHR	NHR94	71	M	n.a.
NHR	NHR95	95	F	n.a.
NHR	NHR96	96	M	n.a.
NHR	NHR97	80	M	n.a.
NHR	NHR98	76	F	n.a.
NHR	NHR99	75	M	n.a.
NHR	NHR100	77	M	n.a.
NHR	NHR101	82	M	n.a.
NHR	NHR102	95	F	n.a.
NHR	NHR103	85	M	n.a.
NHR	NHR104	88	F	n.a.
NHR	NHR105	95	F	n.a.
NHR	NHR106	93	F	n.a.
NHR	NHR107	72	F	n.a.
NHR	NHR108	89	F	n.a.
NHR	NHR109	80	F	n.a.
NHR	NHR110	93	F	n.a.
NHR	NHR111	90	M	n.a.
NHR	NHR112	88	M	n.a.
NHR	NHR113	85	M	n.a.
NHR	NHR114	77	M	n.a.
NHR	NHR115	82	F	n.a.
NHR	NHR116	84	M	n.a.
NHR	NHR117	87	M	n.a.
NHR	NHR118	90	F	n.a.

## Sheet: Fig2A
		t1				t2				* 1 = POSITIVE, 0 = NEGATIVE
Cohort	ID	IgM	IgG	IgA	RBD	IgM	IgG	IgA	RBD
HCW	HCW1	0	1	0	1	1	1	0	1
HCW	HCW2	0	1	0	1	0	1	1	1
HCW	HCW3	0	1	1	1	1	1	1	1
HCW	HCW4	1	1	0	1	0	1	1	1
HCW	HCW5	0	1	0	1	0	1	1	1
HCW	HCW6	1	0	0	1	1	1	1	1
HCW	HCW7	0	1	1	1	1	1	1	1
HCW	HCW8	1	1	1	1	1	1	1	1
HCW	HCW9	0	0	1	1	0	1	0	1
HCW	HCW10	0	1	1	1	0	1	1	1
HCW	HCW11	1	1	1	1	1	1	1	1
HCW	HCW12	1	1	1	1	1	1	1	1
HCW	HCW13	1	1	1	1	1	1	1	1
HCW	HCW14	0	1	0	1	1	1	1	1
HCW	HCW15	0	1	0	1	0	1	1	1
HCW	HCW16	0	1	0	1	1	1	1	1
HCW	HCW17	1	1	0	1	1	1	1	1
HCW	HCW18	0	1	1	1	0	1	1	1
HCW	HCW19	0	1	0	1	0	1	1	1
HCW	HCW20	0	1	0	1	1	1	1	1
HCW	HCW21	0	1	1	1	1	1	1	1
HCW	HCW22	0	1	0	1	0	1	1	1
HCW	HCW23	1	1	1	1	1	1	1	1
HCW	HCW24	0	1	1	1	1	1	1	1
HCW	HCW25	0	1	1	1	0	1	1	1
HCW	HCW26	1	1	1	1	1	1	1	1
HCW	HCW27	1	1	1	1	0	1	1	1
HCW	HCW28	1	1	0	1	1	1	1	1
HCW	HCW29	1	1	1	1	1	1	1	1
HCW	HCW30	1	1	1	1	1	1	1	1
HCW	HCW31	0	1	0	1	0	1	0	1
HCW	HCW32	1	1	1	1	1	1	1	1
HCW	HCW33	0	1	1	1	0	1	1	1
HCW	HCW34	0	1	0	1	0	1	1	1
HCW	HCW35	0	1	1	1	0	1	1	1
HCW	HCW36	0	1	1	1	1	1	1	1
HCW	HCW37	0	1	0	1	0	1	0	1
HCW	HCW38	1	1	1	1	1	1	1	1
HCW	HCW39	0	1	0	1	0	1	0	1
HCW	HCW40	1	1	1	1	1	1	1	1
HCW	HCW41	0	1	1	1	0	1	1	1
HCW	HCW42	0	0	0	1	0	1	0	1
HCW	HCW43	1	1	1	1	1	1	0	1
HCW	HCW44	1	1	1	1	1	1	0	1
HCW	HCW45	1	1	1	1	1	1	0	1
HCW	HCW46	1	1	1	1	0	1	1	1
HCW	HCW47	1	1	0	1	1	1	0	1
HCW	HCW48	0	1	1	1	0	1	1	1
HCW	HCW49	1	1	0	1	1	1	0	1
HCW	HCW50	1	1	1	1	0	1	1	1
HCW	HCW51	0	1	1	1	1	1	1	1
HCW	HCW52	0	1	1	1	0	1	1	1
HCW	HCW53	0	1	1	1	0	1	1	1
HCW	HCW54	0	1	1	1	0	1	1	1
HCW	HCW55	0	1	1	1	0	1	1	1
HCW	HCW56	1	1	1	1	1	1	1	1
HCW	HCW57	0	1	1	1	0	1	1	1
HCW	HCW58	1	1	1	1	1	1	0	1
HCW	HCW59	0	1	1	1	0	1	1	1
HCW	HCW60	0	1	1	1	0	1	1	1
HCW	HCW61	0	1	1	1	0	1	1	1
HCW	HCW62	1	1	0	1	1	1	1	1
HCW	HCW63	0	1	0	1	0	1	1	1
HCW	HCW64	1	1	0	1	1	1	1	1
HCW	HCW65	0	1	1	1	0	1	1	1
HCW	HCW66	1	1	1	1	1	1	1	1
HCW	HCW67	0	1	0	1	0	1	1	1
HCW	HCW68	1	1	0	1	0	1	1	1
HCW	HCW69	0	0	0	1	0	1	0	1
HCW	HCW70	1	1	1	1	1	1	1	1
HCW	HCW71	1	0	1	1	1	1	1	1
HCW	HCW72	1	1	0	1	0	1	0	1
HCW	HCW73	0	1	0	1	0	1	1	1
HCW	HCW74	0	1	1	1	0	1	1	1
HCW	HCW75	0	1	0	1	1	1	1	1
HCW	HCW76	0	1	0	1	0	1	0	1
HCW	HCW77	0	1	0	1	0	1	0	1
HCW	HCW78	1	1	1	1	0	1	1	1
HCW	HCW79	1	1	1	1	1	1	1	1
HCW	HCW80	0	0	0	1	0	1	0	1
HCW	HCW81	1	0	1	1	1	1	1	1
HCW	HCW82	1	1	1	1	1	1	0	1
HCW	HCW83	0	0	0	1	1	1	0	1
HCW	HCW84	0	1	1	1	1	1	1	1
HCW	HCW85	1	1	0	1	1	1	1	1
HCW	HCW86	1	1	1	1	0	1	1	1
HCW	HCW87	1	1	1	1	1	1	1	1
HCW	HCW88	1	1	1	1	1	1	0	1
HCW	HCW89	1	1	0	1	1	1	1	1
HCW	HCW90	0	1	1	1	1	1	1	1
HCW	HCW91	1	1	1	1	1	1	1	1
HCW	HCW92	0	1	1	1	0	1	1	1
HCW	HCW93	1	1	0	1	0	1	1	1
HCW	HCW94	1	1	1	1	0	1	1	1
HCW	HCW95	1	1	1	1	1	1	1	1
HCW	HCW96	0	0	0	1	0	1	0	1
HCW	HCW97	1	1	1	1	1	1	1	1
HCW	HCW98	0	1	1	1	0	1	1	1
HCW	HCW99	1	1	1	1	1	1	1	1
HCW	HCW100	1	1	1	1	1	1	0	1
HCW	HCW101	0	1	1	1	0	1	1	1
HCW	HCW102	1	1	0	1	1	1	1	1
HCW	HCW103	1	1	1	1	1	1	1	1
HCW	HCW104	0	1	0	1	0	1	1	1
HCW	HCW105	0	1	1	1	0	1	1	1
HCW	HCW106	0	1	1	1	0	1	1	1
HCW	HCW107	1	1	1	1	1	1	1	1
HCW	HCW108	1	1	0	1	1	1	0	1
HCW	HCW109	0	1	0	1	0	1	1	1
HCW	HCW110	1	1	1	1	1	1	0	1
HCW	HCW111	0	1	1	1	0	1	1	1
HCW	HCW112	0	1	1	1	0	1	1	1
HCW	HCW113	0	1	1	1	0	1	1	1
HCW	HCW114	0	1	0	1	0	1	1	1
HCW	HCW115	0	1	1	1	1	1	1	1
HCW	HCW116	0	1	1	1	1	1	1	1
HCW	HCW117	1	1	0	1	1	1	0	1
HCW	HCW118	1	1	1	1	1	1	1	1
HCW	HCW119	1	1	1	1	1	1	1	1
HCW	HCW120	1	1	1	1	1	1	1	1
HCW	HCW121	0	1	1	1	0	1	1	1
HCW	HCW122	0	1	1	1	0	1	1	1
HCW	HCW123	1	1	1	1	0	1	1	1
HCW	HCW124	0	1	1	1	0	1	1	1
HCW	HCW125	0	1	0	1	1	1	1	1
HCW	HCW126	1	1	1	1	1	1	1	1
HCW	HCW127	1	1	1	1	1	1	1	1
HCW	HCW128	0	1	1	1	1	1	0	1
HCW	HCW129	0	1	1	1	0	1	1	1
HCW	HCW130	0	1	1	1	0	1	1	1
HCW	HCW131	0	1	1	1	0	1	1	1
HCW	HCW132	1	1	1	1	1	1	1	1
HCW	HCW133	1	1	0	1	1	1	1	1
HCW	HCW134	1	1	1	1	1	1	1	1
HCW	HCW135	0	1	1	1	1	1	1	1
HCW	HCW136	1	1	0	1	0	1	0	1
HCW	HCW137	0	1	1	1	0	1	1	1
HCW	HCW138	0	1	1	1	0	1	1	1
HCW	HCW139	0	1	0	1	0	1	0	1
HCW	HCW140	0	1	0	1	0	1	0	1
HCW	HCW141	1	1	1	1	1	1	1	1
HCW	HCW142	0	1	1	1	0	1	1	1
HCW	HCW143	0	0	0	1	0	1	1	1
HCW	HCW144	0	1	0	1	1	1	1	1
HCW	HCW145	0	1	0	1	0	1	1	1
HCW	HCW146	1	1	0	1	1	1	0	1
HCW	HCW147	1	1	1	1	1	1	1	1
HCW	HCW148	1	1	1	1	1	1	1	1
HCW	HCW149	0	1	0	1	1	1	1	1
HCW	HCW150	0	1	0	1	0	1	0	1
HCW	HCW151	1	1	1	1	1	1	1	1
HCW	HCW152	0	1	0	1	0	1	1	1
HCW	HCW153	0	1	1	1	0	1	1	1
HCW	HCW154	1	1	0	1	1	1	1	1
HCW	HCW155	0	1	1	1	1	1	1	1
HCW	HCW156	1	1	1	1	0	1	1	1
HCW	HCW157	1	1	0	1	1	1	0	1
HCW	HCW158	0	1	1	1	0	1	1	1
HCW	HCW159	0	1	0	1	1	1	1	1
HCW	HCW160	0	1	1	1	0	1	1	1
HCW	HCW161	1	1	1	1	1	1	1	1
HCW	HCW162	1	1	1	1	1	1	1	1
HCW	HCW163	0	1	1	1	0	1	1	1
HCW	HCW164	0	1	1	1	0	1	1	1
HCW	HCW165	0	1	1	1	0	1	1	1
HCW	HCW166	1	1	1	1	1	1	1	1
HCW	HCW167	0	0	0	1	0	1	1	1
HCW	HCW168	1	1	1	1	0	1	1	1
HCW	HCW169	0	1	1	1	1	1	1	1
HCW	HCW170	0	1	0	1	0	1	0	1
HCW	HCW171	1	1	0	1	1	1	0	1
HCW	HCW172	1	1	1	1	1	1	1	1
HCW	HCW173	1	1	0	1	0	1	1	1
HCW	HCW174	0	1	1	1	0	1	1	1
HCW	HCW175	0	0	0	0	0	1	1	1
HCW	HCW176	1	1	1	1	1	1	1	1
HCW	HCW177	0	1	1	1	0	1	1	1
HCW	HCW178	1	1	1	1	1	1	1	1
HCW	HCW179	1	1	1	1	1	1	1	1
HCW	HCW180	1	1	0	1	0	1	0	1
HCW	HCW181	1	1	1	1	1	1	1	1
HCW	HCW182	1	1	1	1	1	1	1	1
HCW	HCW183	1	1	0	1	1	1	0	1
HCW	HCW184	0	1	1	1	1	1	1	1
HCW	HCW185	1	1	1	1	1	1	1	1
HCW	HCW186	0	1	0	1	0	1	1	1
HCW	HCW187	1	1	1	1	1	1	1	1
HCW	HCW188	1	1	1	1	1	1	1	1
HCW	HCW189	1	1	1	1	0	1	1	1
HCW	HCW190	0	0	0	1	0	1	0	1
HCW	HCW191	1	1	1	1	1	1	1	1
HCW	HCW192	1	1	1	1	1	1	1	1
HCW	HCW193	1	1	0	1	1	1	0	1
HCW	HCW194	1	1	1	1	1	1	1	1
HCW	HCW195	0	1	0	1	0	1	1	1
HCW	HCW196	0	1	0	1	1	1	1	1
HCW	HCW197	0	0	0	1	0	1	1	1
HCW	HCW198	1	1	1	1	1	1	1	1
HCW	HCW199	1	1	0	1	1	1	1	1
HCW	HCW200	0	1	0	1	1	1	1	1
HCW	HCW201	1	1	0	1	0	1	0	1
HCW	HCW202	0	1	1	1	1	1	1	1
HCW	HCW203	0	1	1	1	0	1	1	1
HCW	HCW204	0	1	1	1	0	1	1	1
HCW	HCW205	1	1	1	1	1	1	1	1
HCW	HCW206	0	1	1	1	0	1	1	1
HCW	HCW207	1	1	1	1	1	1	1	1
HCW	HCW208	0	1	1	1	0	1	1	1
HCW	HCW209	1	1	1	1	1	1	1	1
HCW	HCW210	1	1	1	1	1	1	1	1
HCW	HCW211	1	1	1	1	1	1	1	1
HCW	HCW212	0	1	0	1	1	1	1	1
HCW	HCW213	0	1	1	1	0	1	0	1
HCW	HCW214	0	1	0	1	0	1	1	1
HCW	HCW215	0	0	0	1	0	1	1	1
HCW	HCW216	0	1	0	1	0	1	0	1
HCW	HCW217	0	1	1	1	0	1	1	1
HCW	HCW218	1	1	1	1	1	1	1	1
HCW	HCW219	0	1	1	1	0	1	1	1
HCW	HCW220	0	1	1	1	1	1	0	1
HCW	HCW221	1	1	1	1	1	1	1	1
HCW	HCW222	0	1	0	1	0	1	1	1
HCW	HCW223	0	1	1	1	0	1	1	1
HCW	HCW224	0	1	1	1	1	1	1	1
HCW	HCW225	1	1	1	1	1	1	1	1
HCW	HCW226	1	1	1	1	0	1	1	1
HCW	HCW227	0	1	0	1	1	1	1	1
HCW	HCW228	0	1	1	1	0	1	1	1
HCW	HCW229	0	1	1	1	0	1	1	1
HCW	HCW230	1	1	1	1	1	1	1	1
HCW	HCW231	1	1	1	1	1	1	0	1
HCW	HCW232	0	0	0	1	0	1	0	1
HCW	HCW233	0	1	1	1	0	1	1	1
HCW	HCW234	0	1	1	1	1	1	1	1
HCW	HCW235	0	1	0	1	1	1	1	1
HCW	HCW236	1	1	0	1	1	1	1	1
HCW	HCW237	0	1	0	1	0	1	0	1
HCW	HCW238	1	1	1	1	1	1	1	1
HCW	HCW239	1	1	1	1	1	1	1	1
HCW	HCW240	0	1	0	1	0	1	1	1
HCW	HCW241	0	1	1	1	0	1	1	1
HCW	HCW242	1	1	1	1	1	1	1	1
HCW	HCW243	0	1	0	1	1	1	1	1
HCW	HCW244	0	0	0	1	0	1	0	1
HCW	HCW245	1	1	1	1	1	1	1	1
HCW	HCW246	0	1	1	1	0	1	1	1
HCW	HCW247	0	0	0	1	1	1	0	1
HCW	HCW248	0	0	0	1	0	1	0	1
HCW	HCW249	1	1	1	1	1	1	1	1
HCW	HCW250	0	1	1	1	1	1	1	1
HCW	HCW251	1	1	0	1	0	1	0	1
HCW	HCW252	0	1	1	1	0	1	1	1
HCW	HCW253	0	0	0	0	0	1	0	1
HCW	HCW254	0	1	0	1	0	1	1	1
HCW	HCW255	0	1	0	1	0	1	1	1
HCW	HCW256	0	1	1	1	1	1	1	1
HCW	HCW257	1	1	0	1	1	1	0	1
HCW	HCW258	1	1	1	1	1	1	1	1
HCW	HCW259	1	1	1	1	1	1	1	1
HCW	HCW260	0	0	1	1	0	1	1	1
HCW	HCW261	0	0	0	0	0	1	1	1
HCW	HCW262	1	1	1	1	1	1	1	1
HCW	HCW263	1	1	0	1	0	1	0	1
HCW	HCW264	1	1	1	1	1	1	0	1
HCW	HCW265	0	1	1	1	0	1	1	1
HCW	HCW266	0	1	1	1	0	1	0	1
HCW	HCW267	0	1	0	1	0	1	1	1
HCW	HCW268	0	1	1	1	0	1	1	1
HCW	HCW269	0	1	1	1	0	1	1	1
HCW	HCW270	0	1	0	1	0	1	0	1
HCW	HCW271	1	1	1	1	1	1	1	1
HCW	HCW272	1	1	0	1	1	1	0	1
HCW	HCW273	1	1	0	1	1	1	0	1
HCW	HCW274	0	1	0	1	0	1	1	1
HCW	HCW275	1	1	1	1	1	1	1	1
HCW	HCW276	0	1	1	1	0	1	1	1
HCW	HCW277	0	1	1	1	0	1	1	1
HCW	HCW278	0	1	1	1	0	1	1	1
HCW	HCW279	0	1	1	1	0	1	1	1
HCW	HCW280	0	1	0	1	0	1	1	1
HCW	HCW281	1	1	1	1	1	1	1	1
HCW	HCW282	1	1	1	1	1	1	1	1
HCW	HCW283	0	0	1	1	0	1	1	1
HCW	HCW284	0	1	1	1	0	1	1	1
HCW	HCW285	1	1	1	1	1	1	0	1
HCW	HCW286	1	1	1	1	0	1	1	1
HCW	HCW287	1	1	1	1	1	1	1	1
HCW	HCW288	1	1	1	1	0	1	1	1
HCW	HCW289	0	1	1	1	1	1	1	1
HCW	HCW290	0	1	1	1	0	1	0	1
HCW	HCW291	1	1	1	1	1	1	1	1
HCW	HCW292	0	1	0	1	0	1	1	1
HCW	HCW293	1	1	1	1	1	1	1	1
HCW	HCW294	0	1	0	1	1	1	0	1
HCW	HCW295	0	1	1	1	0	1	1	1
HCW	HCW296	1	1	1	1	0	1	1	1
HCW	HCW297	0	1	1	1	0	1	1	1
HCW	HCW298	1	1	1	1	1	1	1	1
HCW	HCW299	0	0	0	1	0	1	1	1
HCW	HCW300	0	1	1	1	0	1	1	1
HCW	HCW301	0	1	1	1	1	1	1	1
HCW	HCW302	0	1	0	1	0	1	1	1
HCW	HCW303	1	1	0	1	1	1	1	1
HCW	HCW304	0	1	1	1	1	1	1	1
HCW	HCW305	0	1	1	1	0	1	1	1
HCW	HCW306	0	1	0	1	1	1	1	1
HCW	HCW307	1	1	0	1	1	1	1	1
HCW	HCW308	0	1	0	1	0	1	0	1
HCW	HCW309	1	1	0	1	1	1	1	1
HCW	HCW310	0	1	1	1	0	1	1	1
HCW	HCW311	0	1	0	1	0	1	1	1
HCW	HCW312	0	1	1	1	0	1	1	1
HCW	HCW313	0	0	0	1	0	1	1	1
HCW	HCW314	1	1	1	1	0	1	1	1
HCW	HCW315	0	1	1	1	0	1	1	1
HCW	HCW316	1	1	1	1	0	1	0	1
HCW	HCW317	0	1	0	1	0	1	0	1
HCW	HCW318	0	1	1	1	0	1	1	1
HCW	HCW319	0	1	1	1	0	1	1	1
HCW	HCW320	1	1	0	1	1	1	0	1
HCW	HCW321	1	1	1	1	0	1	1	1
HCW	HCW322	1	1	1	1	1	1	1	1
HCW	HCW323	0	0	1	1	0	1	1	1
HCW	HCW324	1	1	1	1	1	1	1	1
HCW	HCW325	0	1	0	1	0	1	1	1
HCW	HCW326	1	1	1	1	1	1	1	1
HCW	HCW327	1	1	1	1	1	1	1	1
HCW	HCW328	1	1	1	1	0	1	1	1
HCW	HCW329	0	1	1	1	0	1	1	1
HCW	HCW330	0	0	0	1	1	1	0	1
HCW	HCW331	0	1	1	1	0	1	1	1
HCW	HCW332	0	1	1	1	0	1	1	1
HCW	HCW333	0	1	1	1	0	1	1	1
HCW	HCW334	1	1	1	1	1	1	1	1
HCW	HCW335	0	1	1	1	0	1	1	1
HCW	HCW336	0	1	0	1	0	1	1	1
HCW	HCW337	0	1	1	1	0	1	1	1
HCW	HCW338	0	1	1	1	0	1	1	1
HCW	HCW339	0	1	1	1	0	1	1	1
HCW	HCW340	1	1	1	1	1	1	1	1
HCW	HCW341	0	1	0	1	0	1	1	1
HCW	HCW342	1	1	1	1	1	1	1	1
HCW	HCW343	0	1	1	1	1	1	1	1
HCW	HCW344	1	1	1	1	1	1	0	1
HCW	HCW345	1	1	1	1	1	1	1	1
HCW	HCW346	1	1	1	1	1	1	0	1
HCW	HCW347	1	1	1	1	0	1	1	1
HCW	HCW348	1	1	1	1	0	1	1	1
HCW	HCW349	1	1	1	1	1	1	1	1
HCW	HCW350	0	1	1	1	1	1	1	1
HCW	HCW351	0	1	1	1	0	1	1	1
HCW	HCW352	0	1	1	1	0	1	0	1
HCW	HCW353	0	0	0	1	0	1	1	1
HCW	HCW354	0	1	1	1	1	1	1	1
HCW	HCW355	0	1	1	1	0	1	1	1
HCW	HCW356	1	1	1	1	1	1	1	1
HCW	HCW357	0	1	0	1	0	1	1	1
HCW	HCW358	0	1	1	1	0	1	1	1
HCW	HCW359	1	1	1	1	0	1	1	1
HCW	HCW360	0	0	0	1	0	1	1	1
HCW	HCW361	1	1	1	1	1	1	1	1
HCW	HCW362	1	1	1	1	1	1	1	1
HCW	HCW363	1	1	1	1	1	1	1	1
HCW	HCW364	0	1	1	1	0	1	1	1
HCW	HCW365	0	1	1	1	0	1	0	1
HCW	HCW366	0	1	1	1	0	1	1	1
HCW	HCW367	0	1	0	1	0	1	1	1
HCW	HCW368	1	1	1	1	1	1	1	1
HCW	HCW369	1	1	1	1	1	1	1	1
HCW	HCW370	1	1	1	1	1	1	1	1
HCW	HCW371	1	1	1	1	1	1	1	1
HCW	HCW372	1	1	1	1	0	1	1	1
HCW	HCW373	0	1	1	1	0	1	1	1
HCW	HCW374	0	1	0	1	1	1	1	1
HCW	HCW375	1	1	0	1	1	1	0	1
HCW	HCW376	1	1	1	1	0	1	0	1
HCW	HCW377	1	1	1	1	0	1	1	1
HCW	HCW378	1	1	1	1	0	1	1	1
HCW	HCW379	1	1	1	1	1	1	1	1
HCW	HCW380	0	0	0	1	0	1	0	1
HCW	HCW381	1	1	1	1	0	1	0	1
HCW	HCW382	0	1	0	1	0	1	0	1
HCW	HCW383	1	1	1	1	0	1	1	1
HCW	HCW384	1	1	1	1	1	1	1	1
HCW	HCW385	1	1	0	1	1	1	0	1
HCW	HCW386	0	0	0	1	1	1	1	1
HCW	HCW387	1	1	1	1	1	1	1	1
HCW	HCW388	1	1	1	1	0	1	1	1
HCW	HCW389	0	1	0	1	1	1	1	1
HCW	HCW390	0	0	0	1	0	1	1	1
HCW	HCW391	0	1	0	1	1	1	1	1
HCW	HCW392	0	1	0	1	0	1	1	1
HCW	HCW393	1	1	0	1	1	1	0	1
HCW	HCW394	1	1	1	1	1	1	1	1
HCW	HCW395	0	1	1	1	0	1	1	1
HCW	HCW396	0	1	0	1	0	1	1	1
HCW	HCW397	1	0	0	0	1	1	0	1
HCW	HCW398	0	0	0	1	0	1	1	1
HCW	HCW399	0	0	1	1	0	1	0	1
HCW	HCW400	1	1	1	1	1	1	0	1
HCW	HCW401	1	1	1	1	1	1	1	1
HCW	HCW402	0	1	0	1	1	1	1	1
HCW	HCW403	1	1	1	1	1	1	1	1
HCW	HCW404	0	1	0	1	0	1	1	1
HCW	HCW405	0	1	0	1	0	1	0	1
HCW	HCW406	1	1	1	1	1	1	1	1
HCW	HCW407	1	1	1	1	1	1	1	1
HCW	HCW408	0	1	1	1	0	1	1	1
HCW	HCW409	1	1	1	1	0	1	1	1
HCW	HCW410	1	1	0	1	1	1	0	1
HCW	HCW411	0	1	0	1	1	1	1	1
HCW	HCW412	0	1	1	1	0	1	1	1
HCW	HCW413	0	1	1	1	1	1	1	1
HCW	HCW414	0	1	1	1	1	1	1	1
HCW	HCW415	1	1	0	1	1	1	1	1
HCW	HCW416	0	1	0	1	1	1	1	1
HCW	HCW417	1	1	0	1	1	1	0	1
HCW	HCW418	0	1	1	1	1	1	1	1
HCW	HCW419	0	0	0	1	1	1	1	1
HCW	HCW420	1	1	0	1	1	1	0	1
HCW	HCW421	0	1	0	1	0	1	1	1
HCW	HCW422	0	1	1	1	1	1	1	1
HCW	HCW423	0	1	1	1	0	1	1	1
HCW	HCW424	0	1	1	1	0	1	1	1
HCW	HCW425	0	1	1	1	0	1	1	1
HCW	HCW426	0	1	1	1	1	1	1	1
HCW	HCW427	1	1	1	1	0	1	1	1
HCW	HCW428	0	1	1	1	1	1	1	1
HCW	HCW429	0	1	0	1	0	1	0	1
HCW	HCW430	0	1	1	1	0	1	1	1
HCW	HCW431	0	0	0	1	1	1	1	1
HCW	HCW432	1	1	1	1	1	1	1	1
HCW	HCW433	0	1	1	1	0	1	1	1
HCW	HCW434	1	1	0	1	1	1	0	1
HCW	HCW435	0	1	0	1	0	1	1	1
HCW	HCW436	1	1	1	1	1	1	1	1
HCW	HCW437	0	0	0	0	1	1	0	1
HCW	HCW438	1	1	0	1	1	1	0	1
HCW	HCW439	1	1	1	1	0	1	1	1
HCW	HCW440	1	0	0	1	1	1	0	1
HCW	HCW441	0	0	0	1	0	1	1	1
HCW	HCW442	1	1	1	1	0	1	1	1
HCW	HCW443	0	1	0	1	0	1	1	1
HCW	HCW444	1	1	0	1	1	1	1	1
HCW	HCW445	0	1	0	1	0	1	1	1
HCW	HCW446	0	1	0	1	0	1	0	1
HCW	HCW447	1	1	1	1	1	1	1	1
HCW	HCW448	0	0	0	1	0	1	0	1
HCW	HCW449	1	1	0	0	1	1	0	1
HCW	HCW450	1	1	1	1	1	1	1	1
HCW	HCW451	0	1	0	1	1	1	0	1
HCW	HCW452	1	1	0	1	0	1	0	1
HCW	HCW453	0	1	1	1	0	1	1	1
HCW	HCW454	0	0	1	1	0	1	1	1
HCW	HCW455	0	1	1	1	0	1	1	1
HCW	HCW456	0	0	0	1	0	1	0	1
HCW	HCW457	0	1	0	1	0	1	1	1
HCW	HCW458	1	1	1	1	1	1	1	1
HCW	HCW459	0	0	0	1	1	1	0	1
HCW	HCW460	1	1	1	1	1	1	1	1
HCW	HCW461	0	1	1	1	0	1	1	1
HCW	HCW462	1	1	1	1	1	1	1	1
HCW	HCW463	1	1	1	1	0	1	1	1
HCW	HCW464	1	1	1	1	1	1	1	1
HCW	HCW465	0	0	1	1	0	1	1	1
HCW	HCW466	0	1	0	1	0	1	1	1
HCW	HCW467	1	1	0	1	1	1	1	1
HCW	HCW468	1	1	1	1	1	1	1	1
HCW	HCW469	0	1	0	1	0	1	0	1
HCW	HCW470	1	1	1	1	1	1	0	1
HCW	HCW471	0	1	1	1	0	1	1	1
HCW	HCW472	0	1	1	1	1	1	1	1
HCW	HCW473	0	1	1	1	0	1	1	1
HCW	HCW474	1	1	0	1	1	1	1	1
HCW	HCW475	1	1	0	1	1	1	0	1
HCW	HCW476	0	1	0	1	0	1	0	1
HCW	HCW477	1	1	1	1	1	1	1	1
HCW	HCW478	0	1	1	1	0	1	1	1
HCW	HCW479	0	1	0	1	0	1	0	1
HCW	HCW480	0	1	0	1	1	1	1	1
HCW	HCW481	0	1	1	1	0	1	1	1
HCW	HCW482	1	1	0	1	0	1	0	1
HCW	HCW483	0	1	1	1	0	1	1	1
HCW	HCW484	0	1	1	1	0	1	1	1
HCW	HCW485	0	1	1	1	0	1	1	1
HCW	HCW486	0	1	1	1	0	1	1	1
HCW	HCW487	1	1	1	1	1	1	1	1
HCW	HCW488	0	0	0	1	1	1	1	1
HCW	HCW489	0	1	0	1	0	1	1	1
HCW	HCW490	0	1	0	1	0	1	1	1
HCW	HCW491	0	1	1	1	0	1	0	1
HCW	HCW492	0	1	1	1	1	1	1	1
HCW	HCW493	0	0	0	1	0	1	1	1
HCW	HCW494	1	1	1	1	1	1	0	1
HCW	HCW495	1	1	1	1	1	1	1	1
HCW	HCW496	0	1	1	1	1	1	1	1
HCW	HCW497	1	1	1	1	1	1	1	1
HCW	HCW498	1	1	1	1	0	1	1	1
HCW	HCW499	1	1	0	1	0	1	0	1
HCW	HCW500	1	1	1	1	0	1	0	1
HCW	HCW501	0	1	1	1	0	1	1	1
HCW	HCW502	0	0	0	0	0	1	1	1
HCW	HCW503	0	1	1	1	0	1	1	1
HCW	HCW504	0	1	1	1	0	1	1	1
HCW	HCW505	0	1	1	1	1	1	0	1
HCW	HCW506	0	1	1	1	0	1	1	1
HCW	HCW507	1	1	1	1	1	1	1	1
HCW	HCW508	0	1	1	1	0	1	0	1
HCW	HCW509	1	1	1	1	1	1	1	1
HCW	HCW510	0	1	1	1	1	1	0	1
HCW	HCW511	0	1	1	1	1	1	1	1
HCW	HCW512	0	1	1	1	0	1	1	1
HCW	HCW513	0	1	1	1	0	1	1	1
HCW	HCW514	0	1	0	1	0	1	0	1
HCW	HCW515	1	0	1	1	1	1	1	1
HCW	HCW516	0	1	1	1	0	1	0	1
HCW	HCW517	0	1	1	1	0	1	1	1
HCW	HCW518	0	1	1	1	0	1	1	1
HCW	HCW519	0	1	1	1	0	1	0	1
HCW	HCW520	1	1	1	1	1	1	1	1
HCW	HCW521	1	1	0	1	1	1	0	1
HCW	HCW522	0	1	1	1	0	1	0	1
HCW	HCW523	0	1	1	1	1	1	1	1
HCW	HCW524	0	1	1	1	1	1	1	1
HCW	HCW525	0	0	0	1	1	1	0	1
HCW	HCW526	0	1	1	1	0	1	1	1
HCW	HCW527	1	1	1	1	1	1	0	1
HCW	HCW528	0	0	1	1	0	1	0	1
HCW	HCW529	0	0	0	0	0	1	0	1
HCW	HCW530	1	0	0	1	0	1	1	1
HCW	HCW531	1	1	1	1	1	1	1	1
HCW	HCW532	0	0	0	1	0	1	0	1
HCW	HCW533	1	1	1	1	0	1	0	1
HCW	HCW534	0	1	1	1	0	1	0	1
HCW	HCW535	0	1	0	1	0	1	1	1
HCW	HCW536	0	1	1	1	0	1	0	1
HCW	HCW537	1	1	1	1	1	1	0	1
HCW	HCW538	0	0	0	1	0	1	0	1
HCW	HCW539	1	1	1	1	1	1	0	1
HCW	HCW540	1	1	1	1	1	1	1	1
HCW	HCW541	0	1	1	1	0	1	1	1
HCW	HCW542	0	1	0	1	1	1	0	1
HCW	HCW543	0	1	1	1	0	1	0	1
HCW	HCW544	0	1	1	1	1	1	1	1
HCW	HCW545	0	1	0	1	1	1	1	1
HCW	HCW546	0	0	0	1	1	1	0	1
HCW	HCW547	0	1	1	1	0	1	1	1
HCW	HCW548	0	1	1	1	0	1	1	1
HCW	HCW549	0	0	0	0	0	1	1	1
HCW	HCW550	0	1	1	1	0	1	1	1
HCW	HCW551	0	1	1	1	0	1	0	1
HCW	HCW552	0	1	0	1	0	1	0	1
HCW	HCW553	1	1	1	1	1	1	1	1
HCW	HCW554	1	1	0	1	1	1	1	1
HCW	HCW555	0	0	1	1	0	1	0	1
HCW	HCW556	0	1	1	1	0	1	0	1
HCW	HCW557	1	1	1	1	1	1	1	1
HCW	HCW558	0	1	1	1	1	1	1	1
HCW	HCW559	1	1	1	1	1	1	1	1
HCW	HCW560	1	1	1	1	1	1	1	1
HCW	HCW561	1	0	0	1	0	1	1	1
HCW	HCW562	0	1	1	1	1	1	1	1
HCW	HCW563	0	1	1	1	0	1	1	1
HCW	HCW564	0	1	1	1	0	1	0	1
HCW	HCW565	1	1	1	1	0	1	1	1
HCW	HCW566	0	1	1	1	0	1	1	1
HCW	HCW567	0	0	1	1	0	1	1	1
HCW	HCW568	1	1	1	1	1	1	1	1
HCW	HCW569	0	0	1	0	0	1	1	1
HCW	HCW570	0	1	1	1	0	1	1	1
HCW	HCW571	0	0	0	1	0	1	0	1
HCW	HCW572	0	0	0	1	0	1	0	1
HCW	HCW573	0	0	0	0	0	0	0	0
HCW	HCW574	1	1	1	1	0	1	1	1
HCW	HCW575	0	1	1	1	1	1	1	1
HCW	HCW576	0	1	1	1	0	1	0	1
HCW	HCW577	0	1	1	1	1	1	1	1
HCW	HCW578	0	0	1	1	0	1	0	1
HCW	HCW579	1	1	0	1	1	1	0	1
HCW	HCW580	1	1	1	1	1	1	1	1
HCW	HCW581	1	1	1	1	0	1	0	1
HCW	HCW582	1	1	1	1	0	1	1	1
HCW	HCW583	1	1	0	1	1	1	0	1
HCW	HCW584	0	1	1	1	1	1	1	1
HCW	HCW585	0	1	1	1	0	1	1	1
HCW	HCW586	0	0	0	1	0	1	1	1
HCW	HCW587	0	1	1	1	0	1	1	1
HCW	HCW588	0	1	1	1	0	1	1	1
HCW	HCW589	0	1	0	1	0	1	0	1
HCW	HCW590	1	1	1	1	0	1	1	1
HCW	HCW591	0	1	1	1	1	1	1	1
HCW	HCW592	0	1	1	1	0	1	1	1
HCW	HCW593	1	1	1	1	1	1	1	1
HCW	HCW594	1	1	1	1	1	1	1	1
HCW	HCW595	0	1	1	1	0	1	1	1
HCW	HCW596	1	1	1	1	1	1	1	1
HCW	HCW597	0	0	0	1	0	1	0	1
HCW	HCW598	1	1	1	1	1	1	0	1
HCW	HCW599	0	1	0	1	0	1	0	1
HCW	HCW600	1	1	0	1	1	1	0	1
HCW	HCW601	1	1	1	1	1	1	1	1
HCW	HCW602	1	0	1	1	0	1	1	1
HCW	HCW603	1	1	1	1	1	1	1	1
HCW	HCW604	1	0	1	1	1	1	0	1
HCW	HCW605	0	1	1	1	0	1	1	1
HCW	HCW606	0	1	1	1	0	1	1	1
HCW	HCW607	1	1	1	1	0	1	1	1
HCW	HCW608	0	1	1	1	0	1	0	1
HCW	HCW609	1	0	0	1	1	1	1	1
HCW	HCW610	0	1	0	1	0	1	0	1
HCW	HCW611	1	1	1	1	0	1	1	1
HCW	HCW612	0	1	1	1	0	1	1	1
HCW	HCW613	0	0	0	1	0	1	0	1
HCW	HCW614	1	1	1	1	1	1	1	1
HCW	HCW615	0	1	1	1	0	1	1	1
HCW	HCW616	0	0	0	1	0	1	0	1
HCW	HCW617	1	1	1	1	1	1	1	1
HCW	HCW618	0	1	1	1	0	1	1	1
HCW	HCW619	1	1	0	1	0	1	1	1
HCW	HCW620	0	1	1	1	0	1	1	1
HCW	HCW621	0	1	1	1	1	1	0	1
HCW	HCW622	1	1	1	1	1	1	1	1
HCW	HCW623	1	1	1	1	1	1	1	1
HCW	HCW624	0	1	1	1	0	1	1	1
HCW	HCW625	0	0	1	1	1	1	1	1
HCW	HCW626	0	1	1	1	0	1	1	1
HCW	HCW627	0	1	0	1	1	1	0	1
HCW	HCW628	1	1	1	1	1	1	1	1
HCW	HCW629	1	1	1	1	1	1	1	1
HCW	HCW630	0	1	1	1	0	1	1	1
HCW	HCW631	0	1	0	1	0	1	0	1
HCW	HCW632	1	1	1	1	1	1	1	1
HCW	HCW633	0	1	1	1	0	1	0	1
HCW	HCW634	0	1	1	1	0	1	1	1
HCW	HCW635	0	1	0	1	0	1	0	1
HCW	HCW636	0	1	0	1	0	1	0	1
HCW	HCW637	1	1	1	1	1	1	1	1
HCW	HCW638	0	0	1	1	1	1	1	1
HCW	HCW639	0	1	0	1	1	1	0	1
HCW	HCW640	0	1	1	1	0	1	0	1
HCW	HCW641	0	1	1	1	1	1	1	1
HCW	HCW642	1	1	1	1	1	1	1	1
HCW	HCW643	0	1	1	1	0	1	1	1
HCW	HCW644	1	1	1	1	0	1	1	1
HCW	HCW645	0	1	0	1	0	1	0	1
HCW	HCW646	1	1	1	1	1	1	1	1
HCW	HCW647	0	1	1	1	0	1	0	1
HCW	HCW648	1	1	1	1	1	1	1	1
HCW	HCW649	1	1	1	1	0	1	1	1
HCW	HCW650	1	1	1	1	1	1	1	1
HCW	HCW651	1	1	1	1	1	1	0	1
HCW	HCW652	0	1	1	1	0	1	1	1
HCW	HCW653	1	1	1	1	1	1	1	1
HCW	HCW654	1	1	1	1	0	1	1	1
HCW	HCW655	1	1	1	1	0	1	0	1
HCW	HCW656	0	1	1	1	0	1	1	1
HCW	HCW657	1	1	1	1	1	1	1	1
HCW	HCW658	0	0	0	1	0	1	1	1
HCW	HCW659	1	1	1	1	0	1	1	1
HCW	HCW660	0	1	1	1	0	1	1	1
HCW	HCW661	0	1	1	1	1	1	1	1
HCW	HCW662	0	1	0	1	0	1	1	1
HCW	HCW663	0	1	1	1	1	1	0	1
HCW	HCW664	0	0	1	1	1	1	1	1
HCW	HCW665	0	1	1	1	0	1	1	1
HCW	HCW666	0	1	0	1	0	1	0	1
HCW	HCW667	0	1	1	1	0	1	1	1
HCW	HCW668	1	1	1	1	1	1	1	1
HCW	HCW669	0	1	0	1	0	1	0	1
HCW	HCW670	0	1	1	1	0	1	1	1
HCW	HCW671	0	1	1	1	1	1	1	1
HCW	HCW672	0	1	1	1	0	1	1	1
HCW	HCW673	1	0	0	1	1	1	1	1
HCW	HCW674	0	1	1	1	1	1	1	1
HCW	HCW675	1	1	1	1	1	1	1	1
HCW	HCW676	0	1	1	1	0	1	1	1
HCW	HCW677	0	1	0	1	0	1	0	1
HCW	HCW678	1	1	1	1	1	1	1	1
HCW	HCW679	0	1	0	1	0	1	0	1
HCW	HCW680	0	1	1	1	0	1	1	1
HCW	HCW681	1	1	1	1	0	1	1	1
HCW	HCW682	1	1	1	1	1	1	1	1
HCW	HCW683	1	1	1	1	1	1	1	1
HCW	HCW684	0	1	0	1	0	1	1	1
HCW	HCW685	1	1	1	1	1	1	0	1
HCW	HCW686	1	1	1	1	1	1	0	1
HCW	HCW687	1	1	1	1	1	1	1	1
HCW	HCW688	1	1	0	1	1	1	0	1
HCW	HCW689	0	1	1	1	0	1	1	1
HCW	HCW690	1	1	1	1	0	1	1	1
HCW	HCW691	1	1	1	1	1	1	0	1
HCW	HCW692	0	1	0	1	0	1	0	1
HCW	HCW693	0	1	0	1	1	1	1	1
HCW	HCW694	0	1	1	1	0	1	1	1
HCW	HCW695	0	1	1	1	0	1	1	1
HCW	HCW696	1	0	0	1	0	1	0	1
HCW	HCW697	0	1	1	1	0	1	0	1
HCW	HCW698	0	1	1	1	0	1	1	1
HCW	HCW699	1	1	1	1	1	1	1	1
HCW	HCW700	0	0	0	0	0	1	1	1
HCW	HCW701	1	1	1	1	1	1	0	1
HCW	HCW702	0	1	1	1	0	1	1	1
HCW	HCW703	0	1	0	1	0	1	0	1
HCW	HCW704	1	1	0	1	1	1	0	1
HCW	HCW705	1	1	1	1	0	1	1	1
HCW	HCW706	0	1	1	1	0	1	1	1
HCW	HCW707	0	1	1	1	1	1	1	1
HCW	HCW708	0	1	0	1	1	1	0	1
HCW	HCW709	0	1	1	1	0	1	0	1
HCW	HCW710	0	1	1	1	0	1	0	1
HCW	HCW711	0	1	1	1	1	1	0	1
HCW	HCW712	0	1	1	1	1	1	1	1
HCW	HCW713	0	1	1	1	0	1	1	1
HCW	HCW714	1	1	1	1	1	1	1	1
HCW	HCW715	1	1	0	1	1	1	1	1
HCW	HCW716	1	1	0	1	1	1	0	1
HCW	HCW717	1	1	1	1	1	1	1	1
HCW	HCW718	0	1	1	1	1	1	1	1
HCW	HCW719	0	1	0	1	1	1	1	1
HCW	HCW720	0	1	1	1	0	1	1	1
HCW	HCW721	0	1	1	1	0	1	1	1
HCW	HCW722	0	1	0	1	0	1	0	1
HCW	HCW723	0	1	1	1	1	1	1	1
HCW	HCW724	1	1	1	1	0	1	1	1
HCW	HCW725	0	1	1	1	0	1	1	1
HCW	HCW726	0	0	0	1	1	1	0	1
HCW	HCW727	0	1	1	1	1	1	1	1
HCW	HCW728	0	0	0	1	0	1	0	1
HCW	HCW729	1	1	1	1	0	1	0	1
HCW	HCW730	1	1	1	1	0	1	1	1
HCW	HCW731	0	1	0	1	0	1	0	1
HCW	HCW732	0	1	1	1	0	1	1	1
HCW	HCW733	1	1	1	1	1	1	0	1
HCW	HCW734	0	1	1	1	1	1	1	1
HCW	HCW735	0	1	0	1	0	1	0	1
HCW	HCW736	0	1	1	1	0	1	1	1
HCW	HCW737	1	1	1	1	1	1	0	1
HCW	HCW738	0	1	0	1	0	1	0	1
HCW	HCW739	0	1	0	1	0	1	0	1
HCW	HCW740	0	1	0	1	1	1	0	1
HCW	HCW741	0	1	0	1	0	1	1	1
HCW	HCW742	1	1	1	1	0	1	1	1
HCW	HCW743	0	1	1	1	1	1	0	1
HCW	HCW744	1	1	1	1	0	1	1	1
HCW	HCW745	0	1	1	1	0	1	1	1
HCW	HCW746	0	1	1	1	0	1	1	1
HCW	HCW747	1	1	1	1	1	1	1	1
HCW	HCW748	0	1	1	1	0	1	1	1
HCW	HCW749	0	1	0	1	0	1	0	1
HCW	HCW750	0	1	1	1	1	1	1	1
HCW	HCW751	0	1	0	1	0	1	0	1
HCW	HCW752	0	1	1	1	0	1	0	1
HCW	HCW753	0	1	1	1	0	1	1	1
HCW	HCW754	0	1	1	1	0	1	1	1
HCW	HCW755	1	1	0	1	0	1	0	1
HCW	HCW756	0	1	1	1	0	1	1	1
HCW	HCW757	0	1	1	1	0	1	1	1
HCW	HCW758	0	1	1	1	0	1	1	1
HCW	HCW759	0	1	0	1	1	1	0	1
HCW	HCW760	0	0	1	0	0	1	1	1
HCW	HCW761	0	0	1	1	0	1	1	1
HCW	HCW762	1	1	1	1	1	1	0	1
HCW	HCW763	0	1	1	1	1	1	1	1
HCW	HCW764	0	1	1	1	0	1	1	1
HCW	HCW765	1	1	1	1	0	1	1	1
HCW	HCW766	0	1	1	1	0	1	1	1
HCW	HCW767	1	1	0	1	0	1	0	1
HCW	HCW768	1	1	1	1	0	1	1	1
HCW	HCW769	0	0	1	1	0	1	0	1
HCW	HCW770	1	0	0	1	0	1	0	1
HCW	HCW771	0	1	1	1	0	1	1	1
HCW	HCW772	0	1	1	1	0	1	1	1
HCW	HCW773	1	1	1	1	1	1	1	1
HCW	HCW774	0	1	1	1	1	1	1	1
HCW	HCW775	0	0	0	1	0	1	0	1
HCW	HCW776	1	1	1	1	1	1	0	1
HCW	HCW777	0	1	1	1	0	1	1	1
HCW	HCW778	1	1	1	1	0	1	1	1
HCW	HCW779	0	1	1	1	1	1	1	1
HCW	HCW780	0	1	1	1	0	1	1	1
HCW	HCW781	1	1	1	1	1	1	1	1
HCW	HCW782	0	1	0	1	0	1	0	1
HCW	HCW783	0	1	0	1	0	1	1	1
HCW	HCW784	0	1	1	1	0	1	0	1
HCW	HCW785	1	1	1	1	0	1	1	1
HCW	HCW786	0	1	0	1	1	1	0	1
HCW	HCW787	0	1	1	1	0	1	1	1
HCW	HCW788	1	1	1	1	1	1	1	1
HCW	HCW789	0	1	1	1	0	1	1	1
HCW	HCW790	0	1	1	1	0	1	1	1
HCW	HCW791	1	1	1	1	1	1	0	1
HCW	HCW792	1	1	1	1	0	1	1	1
HCW	HCW793	1	0	1	1	0	1	1	1
HCW	HCW794	0	1	1	1	0	1	1	1
HCW	HCW795	0	1	1	1	0	1	0	1
HCW	HCW796	0	1	1	1	0	1	0	1
HCW	HCW797	0	1	1	1	0	1	1	1
HCW	HCW798	0	0	0	1	0	1	1	1
HCW	HCW799	0	1	1	1	1	1	0	1
HCW	HCW800	1	0	1	1	1	1	1	1
HCW	HCW801	0	0	1	1	1	1	1	1
HCW	HCW802	1	1	0	1	1	1	1	1
HCW	HCW803	0	1	1	1	0	1	1	1
HCW	HCW804	0	1	1	1	1	1	1	1
HCW	HCW805	0	1	1	1	0	1	1	1
HCW	HCW806	0	1	1	1	0	1	1	1
HCW	HCW807	0	1	1	1	0	1	1	1
HCW	HCW808	0	1	1	1	0	1	1	1
HCW	HCW809	1	1	1	1	0	1	1	1
HCW	HCW810	1	1	1	1	1	1	0	1
HCW	HCW811	0	0	1	1	0	1	1	1
HCW	HCW812	0	1	1	1	1	1	0	1
HCW	HCW813	0	1	1	1	0	1	1	1
HCW	HCW814	0	1	1	1	1	1	1	1
HCW	HCW815	1	1	1	1	0	1	1	1
HCW	HCW816	0	0	0	1	0	1	1	1
HCW	HCW817	0	1	0	1	0	1	1	1
HCW	HCW818	0	1	1	1	0	1	1	1
HCW	HCW819	1	0	0	1	1	1	1	1
HCW	HCW820	1	1	1	1	1	1	1	1
HCW	HCW821	0	1	1	1	0	1	1	1
HCW	HCW822	1	1	1	1	0	1	1	1
HCW	HCW823	1	1	1	1	0	1	1	1
HCW	HCW824	0	1	0	1	0	1	1	1
HCW	HCW825	0	0	0	1	0	1	1	1
HCW	HCW826	0	1	0	1	0	1	0	1
HCW	HCW827	0	1	1	1	0	1	1	1
HCW	HCW828	1	1	1	1	1	1	1	1
HCW	HCW829	1	1	1	1	1	1	1	1
HCW	HCW830	1	1	1	1	1	1	1	1
HCW	HCW831	1	1	1	1	1	1	1	1
HCW	HCW832	0	1	1	1	0	1	1	1
HCW	HCW833	0	1	1	1	1	1	1	1
HCW	HCW834	0	1	1	1	0	1	1	1
HCW	HCW835	0	1	1	1	0	1	1	1
HCW	HCW836	0	1	1	1	0	1	1	1
HCW	HCW837	0	1	1	1	1	1	1	1
HCW	HCW838	0	1	1	1	1	1	1	1
HCW	HCW839	0	1	0	1	0	1	0	1
HCW	HCW840	1	1	1	1	1	1	1	1
HCW	HCW841	0	1	1	1	0	1	0	1
HCW	HCW842	1	1	0	1	1	1	0	1
HCW	HCW843	0	0	0	1	0	1	1	1
HCW	HCW844	1	1	1	1	0	1	0	1
HCW	HCW845	0	1	1	1	0	1	1	1
HCW	HCW846	0	1	1	1	1	1	1	1
HCW	HCW847	0	1	0	1	0	1	1	1
HCW	HCW848	0	1	1	1	0	1	1	1
HCW	HCW849	1	1	1	1	1	1	0	1
HCW	HCW850	0	1	1	1	0	1	1	1
HCW	HCW851	1	1	1	1	0	1	1	1
HCW	HCW852	0	0	0	1	1	1	0	1
HCW	HCW853	0	1	1	1	0	1	1	1
HCW	HCW854	0	1	0	1	0	1	0	1
HCW	HCW855	0	0	0	1	0	1	1	1
HCW	HCW856	0	1	0	1	0	1	0	1
HCW	HCW857	0	1	1	1	0	1	1	1
HCW	HCW858	1	1	1	1	1	1	0	1
HCW	HCW859	0	0	1	1	0	1	1	1
HCW	HCW860	0	1	1	1	0	1	1	1
HCW	HCW861	0	1	1	1	0	1	1	1
HCW	HCW862	1	1	1	1	1	1	1	1
HCW	HCW863	0	1	1	1	0	1	0	1
HCW	HCW864	1	1	1	1	0	1	1	1
HCW	HCW865	1	1	1	1	1	1	1	1
HCW	HCW866	0	1	0	1	0	1	0	1
HCW	HCW867	0	1	0	1	1	1	1	1
HCW	HCW868	1	1	1	1	1	1	1	1
HCW	HCW869	1	1	0	1	0	1	0	1
HCW	HCW870	1	1	1	1	0	1	1	1
HCW	HCW871	0	1	1	1	0	1	1	1
HCW	HCW872	0	1	1	1	1	1	1	1
HCW	HCW873	0	0	0	1	0	1	0	1
HCW	HCW874	0	1	0	1	0	1	1	1
HCW	HCW875	1	1	1	1	1	1	0	1
HCW	HCW876	1	1	1	1	1	1	1	1
HCW	HCW877	0	1	0	1	0	1	1	1
HCW	HCW878	0	1	0	1	0	1	0	1
HCW	HCW879	1	1	0	1	1	1	0	1
HCW	HCW880	0	1	1	1	1	1	1	1
HCW	HCW881	0	1	0	1	0	1	0	1
HCW	HCW882	1	1	0	1	1	1	1	1
HCW	HCW883	1	1	1	1	1	1	1	1
HCW	HCW884	0	1	0	1	0	1	0	1
HCW	HCW885	1	1	1	1	0	1	1	1
HCW	HCW886	1	1	1	1	1	1	1	1
HCW	HCW887	0	1	0	1	1	1	0	1
HCW	HCW888	1	1	1	1	0	1	1	1
HCW	HCW889	0	1	1	1	0	1	1	1
HCW	HCW890	0	1	1	1	0	1	1	1
HCW	HCW891	0	1	1	1	0	1	1	1
HCW	HCW892	1	1	1	1	1	1	1	1
HCW	HCW893	1	1	1	1	1	1	1	1
HCW	HCW894	0	1	0	1	0	1	1	1
HCW	HCW895	1	1	1	1	0	1	1	1
HCW	HCW896	0	1	1	1	0	1	1	1
HCW	HCW897	0	1	0	1	0	1	0	1
HCW	HCW898	0	1	1	1	0	1	1	1
HCW	HCW899	0	1	1	1	1	1	1	1
HCW	HCW900	0	1	1	1	0	1	1	1
HCW	HCW901	1	1	1	1	1	1	1	1
HCW	HCW902	1	1	0	1	1	1	0	1
HCW	HCW903	1	1	1	1	0	1	1	1
HCW	HCW904	0	1	0	1	0	1	0	1
HCW	HCW905	0	1	0	1	0	1	0	1
HCW	HCW906	0	1	0	1	0	1	1	1
HCW	HCW907	1	1	1	1	1	1	1	1
HCW	HCW908	0	1	1	1	1	1	1	1
HCW	HCW909	1	1	1	1	1	1	1	1
HCW	HCW910	0	1	1	1	1	1	1	1
HCW	HCW911	0	1	1	1	1	1	1	1
HCW	HCW912	1	1	1	1	1	1	1	1
HCW	HCW913	0	1	1	1	0	1	1	1
HCW	HCW914	1	1	1	1	1	1	1	1
HCW	HCW915	1	1	1	1	1	1	1	1
HCW	HCW916	1	1	1	1	1	1	1	1
HCW	HCW917	1	0	1	1	0	1	1	1
HCW	HCW918	0	1	1	1	1	1	0	1
HCW	HCW919	1	1	1	1	1	1	0	1
HCW	HCW920	1	1	1	1	0	1	1	1
HCW	HCW921	1	1	1	1	1	1	1	1
HCW	HCW922	1	1	1	1	0	1	1	1
HCW	HCW923	0	1	1	1	0	1	1	1
HCW	HCW924	0	1	1	1	0	1	1	1
HCW	HCW925	0	1	1	1	0	1	0	1
HCW	HCW926	0	1	1	1	0	1	1	1
HCW	HCW927	1	1	1	1	1	1	1	1
HCW	HCW928	0	0	1	1	0	1	1	1
HCW	HCW929	0	1	1	1	1	1	1	1
HCW	HCW930	0	1	1	1	1	1	1	1
HCW	HCW931	0	1	1	1	1	1	1	1
HCW	HCW932	1	1	1	1	1	1	1	1
HCW	HCW933	0	1	1	1	0	1	0	1
HCW	HCW934	0	1	1	1	0	1	1	1
HCW	HCW935	0	0	0	0	0	1	1	1
HCW	HCW936	0	1	0	1	1	1	1	1
HCW	HCW937	1	1	1	1	1	1	1	1
HCW	HCW938	1	1	1	1	1	1	0	1
HCW	HCW939	1	1	1	1	1	1	1	1
HCW	HCW940	1	1	1	1	1	1	1	1
HCW	HCW941	0	1	0	1	0	1	0	1
HCW	HCW942	0	0	0	1	0	1	0	1
HCW	HCW943	0	1	1	1	0	1	1	1
HCW	HCW944	1	1	1	1	1	1	1	1
HCW	HCW945	1	1	1	1	1	1	1	1
HCW	HCW946	1	1	1	1	1	1	1	1
HCW	HCW947	0	1	1	1	0	1	1	1
HCW	HCW948	0	1	1	1	0	1	1	1
NHR	NHR1	0	0	0	n.a.	0	1	0	n.a.
NHR	NHR2	0	0	0	n.a.	0	1	1	n.a.
NHR	NHR3	0	1	0	n.a.	0	1	1	n.a.
NHR	NHR4	0	0	0	n.a.	0	1	0	n.a.
NHR	NHR5	0	1	1	n.a.	0	1	1	n.a.
NHR	NHR6	0	0	0	n.a.	0	1	1	n.a.
NHR	NHR7	0	1	0	n.a.	0	1	1	n.a.
NHR	NHR8	0	0	0	n.a.	0	1	1	n.a.
NHR	NHR9	0	1	1	n.a.	0	1	1	n.a.
NHR	NHR10	0	0	0	n.a.	0	1	0	n.a.
NHR	NHR11	0	0	0	n.a.	0	1	0	n.a.
NHR	NHR12	0	0	1	n.a.	0	1	1	n.a.
NHR	NHR13	0	0	0	n.a.	0	1	1	n.a.
NHR	NHR14	0	0	0	n.a.	0	1	1	n.a.
NHR	NHR15	0	0	0	n.a.	0	1	1	n.a.
NHR	NHR16	0	1	1	n.a.	0	1	1	n.a.
NHR	NHR17	0	1	1	n.a.	0	1	1	n.a.
NHR	NHR18	0	0	1	n.a.	0	1	1	n.a.
NHR	NHR19	0	0	0	n.a.	0	1	1	n.a.
NHR	NHR20	0	0	0	n.a.	0	1	0	n.a.
NHR	NHR21	0	0	1	n.a.	0	1	1	n.a.
NHR	NHR22	0	0	0	n.a.	0	0	0	n.a.
NHR	NHR23	0	0	0	n.a.	0	1	1	n.a.
NHR	NHR24	0	0	0	n.a.	0	1	1	n.a.
NHR	NHR25	0	0	0	n.a.	0	1	1	n.a.
NHR	NHR26	0	0	0	n.a.	0	1	1	n.a.
NHR	NHR27	0	0	0	n.a.	0	1	1	n.a.
NHR	NHR28	0	0	1	n.a.	0	1	1	n.a.
NHR	NHR29	0	1	1	n.a.	0	1	1	n.a.
NHR	NHR30	0	0	0	n.a.	0	1	1	n.a.
NHR	NHR31	0	0	1	n.a.	0	1	0	n.a.
NHR	NHR32	0	0	0	n.a.	0	1	0	n.a.
NHR	NHR33	0	1	1	n.a.	0	1	0	n.a.
NHR	NHR34	0	0	0	n.a.	0	1	1	n.a.
NHR	NHR35	0	0	0	n.a.	0	1	0	n.a.
NHR	NHR36	0	0	1	n.a.	0	0	1	n.a.
NHR	NHR37	0	1	1	n.a.	0	1	1	n.a.
NHR	NHR38	0	0	0	n.a.	0	1	1	n.a.
NHR	NHR39	0	0	0	n.a.	0	1	1	n.a.
NHR	NHR40	0	0	1	n.a.	0	1	1	n.a.
NHR	NHR41	0	0	0	n.a.	0	1	1	n.a.
NHR	NHR42	0	1	0	n.a.	0	1	1	n.a.
NHR	NHR43	0	0	1	n.a.	0	1	1	n.a.
NHR	NHR44	0	0	0	n.a.	0	1	1	n.a.
NHR	NHR45	0	0	0	n.a.	0	1	0	n.a.
NHR	NHR46	0	1	1	n.a.	0	1	1	n.a.
NHR	NHR47	0	0	0	n.a.	0	1	1	n.a.
NHR	NHR48	0	0	0	n.a.	0	0	0	n.a.
NHR	NHR49	0	1	1	n.a.	0	1	1	n.a.
NHR	NHR50	0	0	1	n.a.	1	1	1	n.a.
NHR	NHR51	0	1	1	n.a.	1	1	0	n.a.
NHR	NHR52	0	0	0	n.a.	0	1	1	n.a.
NHR	NHR53	0	0	0	n.a.	0	1	1	n.a.
NHR	NHR54	0	0	0	n.a.	0	1	1	n.a.
NHR	NHR55	0	0	0	n.a.	0	1	0	n.a.
NHR	NHR56	0	0	1	n.a.	0	1	1	n.a.
NHR	NHR57	1	1	1	n.a.	0	1	0	n.a.
NHR	NHR58	0	1	1	n.a.	1	1	1	n.a.
NHR	NHR59	0	0	1	n.a.	0	1	1	n.a.
NHR	NHR60	0	0	0	n.a.	0	1	1	n.a.
NHR	NHR61	0	0	1	n.a.	0	1	1	n.a.
NHR	NHR62	0	0	0	n.a.	1	1	1	n.a.
NHR	NHR63	0	0	1	n.a.	0	1	1	n.a.
NHR	NHR64	0	0	1	n.a.	0	0	1	n.a.
NHR	NHR65	0	0	0	n.a.	0	1	0	n.a.
NHR	NHR66	0	0	0	n.a.	0	1	0	n.a.
NHR	NHR67	0	0	0	n.a.	0	1	0	n.a.
NHR	NHR68	0	1	1	n.a.	0	1	1	n.a.
NHR	NHR69	0	1	0	n.a.	0	1	1	n.a.
NHR	NHR70	0	0	0	n.a.	0	1	1	n.a.
NHR	NHR71	0	0	0	n.a.	0	1	0	n.a.
NHR	NHR72	0	0	0	n.a.	0	1	0	n.a.
NHR	NHR73	0	0	0	n.a.	0	1	0	n.a.
NHR	NHR74	0	1	1	n.a.	0	1	1	n.a.
NHR	NHR75	0	1	1	n.a.	0	1	1	n.a.
NHR	NHR76	0	0	0	n.a.	0	1	1	n.a.
NHR	NHR77	0	0	0	n.a.	0	1	0	n.a.
NHR	NHR78	0	0	1	n.a.	0	1	1	n.a.
NHR	NHR79	0	0	0	n.a.	0	1	1	n.a.
NHR	NHR80	0	1	0	n.a.	0	1	1	n.a.
NHR	NHR81	0	0	1	n.a.	0	1	1	n.a.
NHR	NHR82	0	1	0	n.a.	0	1	1	n.a.
NHR	NHR83	0	1	0	n.a.	0	1	1	n.a.
NHR	NHR84	0	0	0	n.a.	1	1	1	n.a.
NHR	NHR85	0	0	1	n.a.	0	1	1	n.a.
NHR	NHR86	0	1	1	n.a.	0	1	1	n.a.
NHR	NHR87	0	0	1	n.a.	0	1	1	n.a.
NHR	NHR88	0	0	0	n.a.	0	1	1	n.a.
NHR	NHR89	0	0	1	n.a.	0	1	1	n.a.
NHR	NHR90	0	0	0	n.a.	0	1	0	n.a.
NHR	NHR91	0	1	1	n.a.	0	1	1	n.a.
NHR	NHR92	0	0	0	n.a.	0	0	0	n.a.
NHR	NHR93	0	0	0	n.a.	0	1	0	n.a.
NHR	NHR94	0	1	1	n.a.	0	1	1	n.a.
NHR	NHR95	0	1	1	n.a.	0	1	1	n.a.
NHR	NHR96	0	0	1	n.a.	1	1	1	n.a.
NHR	NHR97	0	0	0	n.a.	0	1	1	n.a.
NHR	NHR98	0	1	1	n.a.	0	1	0	n.a.
NHR	NHR99	0	0	0	n.a.	0	1	1	n.a.
NHR	NHR100	0	0	0	n.a.	0	1	1	n.a.
NHR	NHR101	0	0	0	n.a.	0	1	1	n.a.
NHR	NHR102	0	0	0	n.a.	0	1	0	n.a.
NHR	NHR103	0	1	1	n.a.	0	1	1	n.a.
NHR	NHR104	0	0	0	n.a.	0	1	1	n.a.
NHR	NHR105	0	0	0	n.a.	0	1	1	n.a.
NHR	NHR106	0	0	0	n.a.	0	1	0	n.a.
NHR	NHR107	0	0	0	n.a.	0	1	0	n.a.
NHR	NHR108	0	0	0	n.a.	0	1	0	n.a.
NHR	NHR109	0	0	0	n.a.	0	1	1	n.a.
NHR	NHR110	0	0	0	n.a.	0	1	1	n.a.
NHR	NHR111	1	1	1	n.a.	1	1	1	n.a.
NHR	NHR112	1	0	0	n.a.	1	1	0	n.a.
NHR	NHR113	0	1	1	n.a.	0	1	1	n.a.
NHR	NHR114	0	0	0	n.a.	0	1	1	n.a.
NHR	NHR115	0	0	0	n.a.	0	1	1	n.a.
NHR	NHR116	0	0	0	n.a.	0	0	0	n.a.
NHR	NHR117	0	0	0	n.a.	1	1	1	n.a.
NHR	NHR118	0	0	0	n.a.	0	1	1	n.a.

## Sheet: Fig2B
		t0				t1				t2
Cohort	ID	IgM_ODn	IgG_cODn	IgA_cODn	RBD (UmL) (undluted)	IgM_ODn	IgG_cODn	IgA_cODn	RBD (UmL) (undluted)	IgM_ODn	IgG_cODn	IgA_cODn	RBD (UmL) (undluted)
HCW	HCW1	0.716503	0.296687	0.423969	0.4	0.858136	1.54937	0.688741	25.3	1.38264	1.92544	0.872909	2500
HCW	HCW2	0.946495	0.185688	0.484677	0.4	0.969971	1.4057	0.937798	149.8	0.903273	1.92495	1.0635	1138
HCW	HCW3	0.992663	0.214875	0.348591	0.4	0.744883	1.2047	1.04418	60.31	1.01997	1.60563	1.0487	2264
HCW	HCW4	1.13537	0.255812	0.682991	0.4	1.07167	1.4747	0.835348	86.62	0.964759	1.55476	1.08501	2500
HCW	HCW5	0.79948	0.187	0.458987	0.4	0.886909	1.21326	0.833796	98.04	0.997941	1.66075	1.01176	2245
HCW	HCW6	0.988254	0.20125	0.670267	0.4	1.11582	0.801012	0.789262	1.99	1.68618	1.60538	1.04535	301
HCW	HCW7	0.769569	0.184562	0.498857	0.4	0.752837	1.31689	1.19164	51.99	1.26909	1.98138	1.67741	2500
HCW	HCW8	0.741859	0.188625	0.42949	0.4	1.32212	1.50776	1.26472	126.9	1.15687	1.66036	1.0652	2500
HCW	HCW9	0.732619	0.164875	0.688052	0.4	0.717052	0.733074	1.03368	9.12	0.572598	1.69424	0.739268	343
HCW	HCW10	0.149886	0.266937	0.786813	0.4	0.2574	1.47526	1.14722	118	0.26775	1.81416	1.06774	2500
HCW	HCW11	0.654117	0.199625	0.873701	0.4	1.90384	1.73195	1.23232	1024	1.35756	1.79732	1.03032	2500
HCW	HCW12	1.00564	0.144313	0.575125	0.4	1.41945	1.48889	1.28517	111.6	1.66183	1.8917	1.41849	2500
HCW	HCW13	1.80365	0.17275	0.729165	0.4	1.79296	1.67251	1.9682	207	2.06101	1.90997	1.82424	2500
HCW	HCW14	0.856057	0.154	0.344352	0.4	0.971796	1.42864	0.831937	112.4	1.62817	1.70076	1.08925	2434
HCW	HCW15	0.437651	0.151562	0.499098	0.4	0.847594	1.31707	0.909474	51.2	0.608665	1.62048	1.16473	2500
HCW	HCW16	0.804163	0.252063	0.634566	0.4	0.70543	1.26039	0.860346	8.66	1.21326	1.78318	1.30645	1384
HCW	HCW17	1.09773	0.137813	0.796478	0.4	1.29496	1.46757	0.981276	8.26	1.83223	1.79384	1.04269	1311
HCW	HCW18	0.510895	0.251875	0.613592	0.4	0.703935	1.77452	1.19842	38.71	0.822193	1.84337	1.23537	1435
HCW	HCW19	0.697372	0.270875	0.538277	0.4	0.837188	1.0892	0.816163	13.4	0.977821	1.76447	1.05118	599.9
HCW	HCW20	0.734209	0.195	0.390324	0.4	0.763699	1.46807	0.761394	29.97	1.57333	1.70756	1.03992	2401
HCW	HCW21	0.585158	0.251812	0.33507	0.4	0.839955	1.54551	1.092	137	1.02697	1.79353	1.05208	1597
HCW	HCW22	0.526685	0.188938	0.749992	0.4	0.601611	1.18807	0.916098	88.29	0.646548	1.55855	1.00085	2350
HCW	HCW23	0.469976	0.323375	1.05523	0.4	1.34525	1.64007	1.11738	57.91	1.48443	1.78822	1.23343	2500
HCW	HCW24	0.541871	0.241875	0.52223	0.4	0.954356	1.38632	1.07404	5.84	1.00358	1.70419	1.03489	958.8
HCW	HCW25	0.367209	0.172813	0.702789	0.4	0.521406	1.51664	1.0233	68.36	0.465178	2.01175	1.22168	2500
HCW	HCW26	0.831472	0.162375	1.48932	0.4	1.09157	1.29745	1.4587	27.8	1.07612	1.89816	1.68013	974.2
HCW	HCW27	0.735897	0.159	0.524552	0.4	1.17098	1.61826	1.11148	33.88	0.966514	1.8717	1.05866	1932
HCW	HCW28	1.13128	0.206187	0.49406	0.4	1.25986	1.54939	0.928546	217.5	1.58238	1.74256	1.04192	2500
HCW	HCW29	1.21425	0.29375	0.644356	0.4	1.56626	1.54226	1.10112	169.3	1.52367	1.55795	1.06957	2500
HCW	HCW30	0.492307	0.309375	0.357709	0.4	1.08593	1.56395	1.15723	136.9	1.44441	1.66841	1.02133	2453
HCW	HCW31	0.464739	0.153625	0.577588	0.4	0.700476	1.05805	0.63859	105.1	0.469826	1.59367	0.891231	1196
HCW	HCW32	0.623224	0.144375	0.613953	0.4	1.1505	1.39326	1.1247	234.9	1.19246	1.70641	1.0646	2500
HCW	HCW33	0.327071	0.18375	0.802531	0.4	0.841427	1.70045	1.26807	7.68	0.524706	1.97503	1.15918	784
HCW	HCW34	0.776094	0.13725	0.559472	0.4	0.94331	1.54518	0.66265	45.56	0.891698	1.81347	1.0536	1772
HCW	HCW35	0.806722	0.19925	0.991467	0.4	0.773091	1.58257	1.15805	128.5	0.84396	1.8092	1.03832	2455
HCW	HCW36	0.871391	0.19725	1.02044	0.4	0.931038	1.12714	1.03239	112.7	1.14873	1.74409	1.25636	2500
HCW	HCW37	0.607402	0.288938	0.0624495	0.4	0.808257	1.2707	0.0337341	234.6	0.932625	1.79409	0.0799768	2081
HCW	HCW38	0.983062	0.283875	0.695644	0.4	1.17877	1.53126	1.03893	17.29	1.7491	1.74672	1.12702	809.5
HCW	HCW39	0.615213	0.155938	0.340873	0.4	0.58899	1.60564	0.714509	6.34	0.536227	1.77062	0.924354	612.2
HCW	HCW40	1.1425	0.223812	0.531448	0.4	1.32825	1.39889	1.32687	31.12	1.29384	1.80256	1.44135	1871
HCW	HCW41	0.903082	0.157375	1.38324	0.4	0.932713	1.35993	1.76461	142.3	0.855154	1.52232	2.10807	2500
HCW	HCW42	0.504026	0.234	0.328339	0.4	0.493421	0.652137	0.329875	35.88	0.784093	1.80753	0.863359	2309
HCW	HCW43	1.5369	0.254563	0.725588	0.4	1.43549	1.61333	1.13256	102	1.45675	2.1833	0.958694	2500
HCW	HCW44	0.634665	0.1395	0.30858	0.4	1.30637	1.60776	1.14149	43.39	1.11262	1.73856	0.694935	1064
HCW	HCW45	0.680612	0.153438	0.452118	0.4	1.37965	1.58195	1.06073	30.42	1.55733	1.82157	0.902049	696.5
HCW	HCW46	0.631197	0.322	0.577788	0.4	1.06483	1.54207	1.01345	101.6	0.92469	1.77178	1.05978	2500
HCW	HCW47	0.752848	0.2835	0.437068	0.4	1.10672	1.43489	0.938842	35.98	1.58795	1.75713	0.748805	2500
HCW	HCW48	0.600344	0.14	0.33448	0.4	0.89982	1.77251	1.37604	22.61	0.650454	1.92618	1.12233	865.5
HCW	HCW49	1.02067	0.135125	0.554755	0.4	1.09305	1.38201	0.849793	42.54	1.10501	1.77745	0.977503	1991
HCW	HCW50	0.862449	0.234875	1.00348	0.4	1.18461	1.51358	1.05153	302.4	0.913962	1.92055	1.08646	2500
HCW	HCW51	0.89533	0.227063	0.745472	0.4	0.959957	1.10307	1.09108	4.36	1.01001	1.73891	1.09727	1543
HCW	HCW52	0.860532	0.370125	0.831507	0.4	0.75028	1.60126	1.35165	28.19	0.71622	1.74981	1.26793	1154
HCW	HCW53	0.428028	0.1985	0.655253	0.4	0.733054	1.25889	1.51955	67.62	0.591508	1.77267	1.40184	2500
HCW	HCW54	0.438905	0.247125	0.878104	0.4	0.575701	1.31718	1.11251	248.9	0.847533	1.78175	1.41539	2500
HCW	HCW55	0.383326	0.170625	0.916741	0.4	0.877628	1.6023	1.09496	298	0.721654	1.75925	1.20707	2500
HCW	HCW56	0.967883	0.269375	0.555945	0.4	1.26778	1.53689	1.14663	237.7	1.11842	1.74562	1.17575	2500
HCW	HCW57	0.492415	0.153438	1.03564	0.4	0.861703	1.29682	1.07431	40.85	0.84057	1.7665	1.15357	846.3
HCW	HCW58	0.690679	0.208187	0.683795	0.4	1.57743	1.72827	1.09493	194.1	2.10713	1.56411	0.961581	2500
HCW	HCW59	0.5406	0.164813	0.554566	0.4	0.673308	1.59176	1.0233	122.9	0.652831	1.88831	1.07498	2500
HCW	HCW60	0.838371	0.317688	0.524429	0.4	0.803027	1.51182	1.09614	22.18	0.922062	1.69381	1.04825	1244
HCW	HCW61	0.382214	0.142313	0.747736	0.4	0.609711	1.29945	1.06258	16.53	0.537089	1.96188	1.20626	1209
HCW	HCW62	0.983254	0.136313	0.465219	0.4	1.422	1.51389	0.976061	123.1	1.15788	1.76494	1.07491	2500
HCW	HCW63	0.390924	0.226312	0.978869	0.4	0.57726	1.40115	0.985001	142.3	0.859053	1.64275	1.09586	2500
HCW	HCW64	1.37688	0.151312	0.471653	0.4	1.29126	1.20832	0.646309	23.17	1.30643	1.79075	1.02835	2261
HCW	HCW65	0.548634	0.148125	0.712678	0.4	0.509009	1.45062	1.63366	161.9	0.414473	1.75849	1.77728	2306
HCW	HCW66	1.04604	0.190625	0.909247	0.4	1.21501	1.38562	1.12852	66.95	1.34886	1.66576	1.13768	1837
HCW	HCW67	0.428602	0.139063	0.539712	0.4	0.566792	1.10501	0.803144	7.63	0.633765	1.52705	1.0501	765.5
HCW	HCW68	1.10263	0.125625	0.594974	0.4	1.31254	1.43057	0.956948	57.03	0.996186	1.86644	1.03381	1451
HCW	HCW69	0.715103	0.143125	0.383519	0.4	0.66153	0.995012	0.60221	148.2	0.947994	1.616	0.872881	2375
HCW	HCW70	1.19671	0.1525	0.532186	0.4	1.2866	1.3392	1.18489	170.3	1.11702	1.69719	1.07427	2500
HCW	HCW71	1.07538	0.270313	1.0984	0.4	1.04932	0.915992	1.30849	131.5	1.5642	1.78723	2.04281	2500
HCW	HCW72	0.48161	0.213625	0.588222	0.4	1.14026	1.51145	0.800136	93.55	0.912312	2.01174	0.798185	2500
HCW	HCW73	0.396156	0.224562	0.671616	0.4	0.462094	1.40001	0.908444	149.7	0.668799	1.84438	1.03798	2140
HCW	HCW74	0.604385	0.206187	1.06986	0.4	0.829661	1.76483	2.21553	78.81	0.784057	1.68248	2.46397	1420
HCW	HCW75	0.699468	0.328062	0.732495	0.4	0.849203	1.5067	0.861056	21.26	1.93671	1.75113	1.41977	2500
HCW	HCW76	0.373552	0.328375	0.346764	0.4	0.508064	1.33074	0.665811	147.4	0.701553	1.8215	0.841077	2500
HCW	HCW77	0.913591	0.189562	0.557467	0.4	0.966231	1.28849	0.830333	48.46	0.872183	1.74612	0.919166	1166
HCW	HCW78	0.445996	0.311875	0.366336	0.4	1.43583	1.7455	1.12667	5.99	0.92531	1.72247	1.12546	909.6
HCW	HCW79	1.34294	0.1575	1.00964	0.4	1.63111	1.67607	1.40201	24.05	1.52192	1.74163	1.21494	1700
HCW	HCW80	0.365978	0.149188	0.398839	0.4	0.465632	0.46575	0.394427	130.1	0.524803	1.62551	0.964614	582.5
HCW	HCW81	0.98238	0.272	1.08028	0.4	1.03684	0.929492	1.01265	39.08	1.27134	1.72622	1.05683	2318
HCW	HCW82	0.539104	0.1535	0.61069	0.4	1.86396	1.55924	1.03543	5.8	1.66404	1.94291	0.951873	223.6
HCW	HCW83	0.695803	0.157375	0.65666	0.4	0.769949	0.798266	0.603193	170.4	1.00037	1.80794	0.959212	1921
HCW	HCW84	0.497062	0.178375	0.611327	0.4	0.835885	1.42555	1.09838	22.83	1.40196	1.76044	1.23709	434
HCW	HCW85	0.946625	0.158875	0.412273	0.4	1.19694	1.39537	0.79853	405.2	1.71626	1.64741	1.18458	2500
HCW	HCW86	0.844059	0.146625	0.865408	0.4	1.07299	1.73416	1.06323	19.31	0.892569	1.58298	1.02959	1968
HCW	HCW87	0.659821	0.299063	0.507679	0.4	1.21632	1.35355	1.11922	62.48	1.12094	1.87562	1.14801	2071
HCW	HCW88	1.43205	0.144	0.605466	0.4	1.45631	1.82307	1.13843	1348	1.64616	1.60823	0.923949	2030
HCW	HCW89	1.38238	0.30125	0.438555	0.4	1.29711	1.61384	0.997092	40.09	1.11433	1.74606	1.06609	1857
HCW	HCW90	0.798208	0.16625	0.786733	0.4	0.96009	1.76025	1.16284	244.8	1.04116	1.74872	1.07858	2500
HCW	HCW91	0.811992	0.189125	0.957453	0.4	1.64259	1.93299	1.10414	118.3	1.50363	1.71755	1.09038	2296
HCW	HCW92	0.453005	0.153312	0.502191	0.4	0.527542	1.57116	1.08554	287.5	0.504149	1.83639	1.11975	2500
HCW	HCW93	1.02432	0.212875	0.379995	0.4	1.2982	1.35238	0.730696	1.54	0.988543	1.73667	1.16354	510.9
HCW	HCW94	0.495896	0.365687	0.714264	0.4	1.03813	1.77669	1.07689	17.13	0.734673	1.94702	1.1342	1500
HCW	HCW95	0.730229	0.243062	0.545726	0.4	1.48526	1.90013	1.79504	67.14	1.09149	1.9208	1.31399	385.1
HCW	HCW96	0.49021	0.215625	0.456494	0.4	0.375341	0.994117	0.606117	192	0.790494	1.66047	0.855559	2500
HCW	HCW97	0.603616	0.181875	0.630119	0.4	1.34041	1.47705	1.2293	21.91	1.5663	1.77587	1.08054	1888
HCW	HCW98	0.578419	0.27025	1.0636	0.4	0.738176	1.35349	1.0781	79.35	0.657605	1.92064	1.09693	2500
HCW	HCW99	0.986553	0.207375	1.0344	0.4	1.05528	1.14002	1.03997	13.94	1.18594	1.68595	1.14535	2500
HCW	HCW100	1.30258	0.204563	0.274601	0.4	1.65871	1.66044	1.1416	31.62	1.39686	1.52795	0.87191	1110
HCW	HCW101	0.259316	0.31075	0.629577	0.4	0.891384	1.6477	1.92705	33.23	0.841073	1.96612	1.87165	1036
HCW	HCW102	1.01294	0.194625	0.310268	0.4	1.13543	1.46263	0.828527	38.5	1.08748	1.62899	1.09574	2354
HCW	HCW103	0.268763	0.208375	1.01404	0.4	1.33539	1.23449	1.23395	202.1	1.63551	1.82593	1.27495	2311
HCW	HCW104	0.731482	0.215688	0.371262	0.4	0.798765	1.33839	0.675631	26.75	0.866912	1.72695	1.36169	865.1
HCW	HCW105	1.04307	0.319563	0.777681	0.4	0.67713	1.18905	1.44535	120.4	0.930827	1.63169	2.00127	2500
HCW	HCW106	0.514999	0.18325	0.694961	0.4	0.944502	1.55962	1.39764	144.5	0.98413	1.7288	1.29428	2500
HCW	HCW107	0.823989	0.182562	0.413861	0.4	1.11579	1.27299	1.06985	217.9	1.53229	1.83689	1.02095	2500
HCW	HCW108	0.808815	0.175937	0.718995	0.4	1.23249	1.45274	0.728187	44.77	1.22663	1.90852	0.64449	1378
HCW	HCW109	0.436299	0.252	0.604689	0.4	0.379436	1.08569	0.623235	17.88	0.630377	1.88107	1.28071	1159
HCW	HCW110	0.251242	0.16575	0.386268	0.4	1.73751	1.31705	1.0613	52.24	1.10971	1.70169	0.883763	2366
HCW	HCW111	0.542081	0.169375	0.292925	0.4	0.961344	1.61463	1.0605	258.4	0.901927	1.91373	1.11742	2500
HCW	HCW112	0.703053	0.231813	0.910487	4.89	0.781947	1.57757	1.09025	2500	0.778113	1.82853	1.17722	2500
HCW	HCW113	0.626351	0.202563	0.952126	0.4	0.863869	1.26174	1.47364	13.57	0.808131	1.81973	1.82085	1095
HCW	HCW114	0.460815	0.332875	0.377277	0.4	0.859423	1.5685	0.96138	223.1	0.702404	1.66106	1.24943	2500
HCW	HCW115	0.720141	0.282562	0.846209	0.4	0.955927	1.66924	1.10719	8.9	1.01281	1.68813	1.0506	890.9
HCW	HCW116	0.70389	0.185938	0.509823	0.4	0.958127	1.50145	1.10721	32.71	1.24788	1.80688	1.14438	829.2
HCW	HCW117	0.632084	0.22525	0.121907	0.4	1.17565	1.40013	0.484755	77.59	1.26772	1.756	0.244242	2500
HCW	HCW118	0.918789	0.232375	0.926859	0.4	1.16862	1.36968	1.0476	125.7	1.71826	1.5903	1.24603	1190
HCW	HCW119	1.12551	0.180062	0.480787	0.4	1.28107	1.19025	2.23536	148.1	2.23783	1.89537	1.37283	2500
HCW	HCW120	0.498967	0.319625	0.811327	0.4	1.15597	1.45337	1.07957	80.9	1.65594	1.77409	1.53137	1459
HCW	HCW121	0.290811	0.306188	1.11578	0.4	0.625282	1.2775	1.1926	630.1	0.982811	1.75363	1.32848	2500
HCW	HCW122	0.485652	0.197187	0.677406	0.4	0.692241	1.56075	1.13142	83.77	0.811117	1.7097	1.01966	2320
HCW	HCW123	0.807519	0.234625	0.600813	0.4	1.16982	1.64813	1.43667	182.1	0.999387	1.76211	1.09709	2438
HCW	HCW124	0.647322	0.127812	0.651569	0.4	0.711261	1.45845	1.11705	192.8	0.507413	1.80649	1.13465	2500
HCW	HCW125	0.694137	0.170125	0.654344	0.4	0.705672	1.04	0.584075	65.21	1.05815	2.014	1.03186	1300
HCW	HCW126	2.05695	0.263062	0.877079	0.4	1.9854	1.45813	1.03841	71.34	1.8407	1.6943	1.09613	1020
HCW	HCW127	0.709332	0.232687	0.636598	0.4	1.26378	1.43874	1.53942	7.27	1.06755	1.87649	1.18463	1736
HCW	HCW128	0.459729	0.420438	0.766962	0.4	0.67259	1.43201	1.02412	247.6	1.3285	1.92094	0.83501	2500
HCW	HCW129	0.334524	0.25675	0.320636	0.4	0.490567	1.55837	1.57717	83.04	0.46558	1.79747	1.42129	2080
HCW	HCW130	0.424145	0.628812	0.587997	0.4	0.507398	1.57219	1.25269	74.91	0.620247	1.89293	1.3368	2500
HCW	HCW131	0.609788	0.492312	0.532547	0.4	0.840768	1.46768	1.12722	219.7	0.566812	1.62452	1.0263	2500
HCW	HCW132	0.495796	0.227875	0.718379	0.4	1.35921	1.39018	1.0965	8.95	1.67292	1.90419	1.17635	1656
HCW	HCW133	0.880318	0.231063	0.745457	0.4	1.01982	1.1907	0.803017	3.81	1.3133	1.75161	1.03431	276.3
HCW	HCW134	1.35168	0.232563	0.819658	0.4	1.40722	1.67701	1.32833	62.35	1.42211	1.72543	1.26675	2413
HCW	HCW135	0.377882	0.181375	0.565765	0.4	0.663381	1.63512	1.0133	36.23	1.12673	1.98556	1.14605	1417
HCW	HCW136	0.678011	0.19975	0.547324	0.4	1.0077	1.4353	0.96641	77.9	0.953788	1.66755	0.915565	2500
HCW	HCW137	0.337288	0.17975	0.592098	0.4	0.86321	1.49314	1.34565	30.3	0.56969	1.86099	1.18642	1316
HCW	HCW138	0.411849	0.151812	0.826474	0.4	0.704029	1.62507	1.41746	133.8	0.816596	1.66126	1.29738	2500
HCW	HCW139	0.493537	0.159312	0.415389	0.4	0.663012	1.19707	0.599265	27.16	0.642055	1.70188	0.723489	1773
HCW	HCW140	0.557555	0.191688	0.450668	0.4	0.857825	1.45663	0.74295	132.1	0.780076	1.65186	0.628544	2500
HCW	HCW141	1.50701	0.186312	0.565301	0.4	1.54553	1.86202	1.09785	89.84	1.50447	1.84788	1.07464	2500
HCW	HCW142	0.886981	0.441375	0.805756	0.4	0.940156	1.67905	1.82071	20.48	0.99555	1.95153	1.20029	1125
HCW	HCW143	0.253404	0.148313	0.572635	0.4	0.232925	0.658504	0.558684	155.3	0.294939	1.69622	1.21173	2500
HCW	HCW144	0.585297	0.196563	0.431389	0.4	0.806235	1.49177	0.974069	166.7	1.16824	1.89172	1.15777	2201
HCW	HCW145	0.27985	0.146437	0.17478	0.4	0.734077	1.43375	0.89597	20.89	0.80162	1.79424	1.10187	2500
HCW	HCW146	0.542414	0.148562	0.457339	0.4	1.74291	1.62019	0.957695	11.85	1.35751	1.69005	0.633468	1752
HCW	HCW147	0.725626	0.23325	0.638556	0.4	1.45793	1.68432	1.09388	33.99	1.10934	1.51986	1.04661	1686
HCW	HCW148	1.13486	0.185438	0.411134	0.4	1.75152	1.48899	1.03233	11.33	1.52895	1.70623	1.01713	2500
HCW	HCW149	0.450958	0.194812	0.498842	0.4	0.870013	1.57	0.903231	35.31	1.17521	1.62923	1.13949	1392
HCW	HCW150	1.57594	0.16075	0.295149	0.4	0.600265	1.16033	0.35725	47.98	0.851878	1.68132	0.615822	594.3
HCW	HCW151	0.799902	0.179812	0.351974	0.4	1.37172	1.60049	1.12609	310.6	1.5072	1.8743	1.10677	2500
HCW	HCW152	0.455692	0.167313	0.820424	0.4	0.613735	1.2257	0.645654	32.93	0.619335	1.63636	1.16399	2500
HCW	HCW153	0.381012	0.223375	0.52626	0.4	0.757186	1.6208	1.03965	19.64	0.967043	1.77653	1.12838	441.2
HCW	HCW154	0.961649	0.474891	0.563249	0.4	1.64813	1.21633	0.78024	132	1.16991	1.6923	1.10484	1713
HCW	HCW155	0.680179	0.217562	0.429969	0.4	0.774087	1.52493	1.13674	7.44	1.00851	1.79287	1.20162	380.7
HCW	HCW156	0.78207	0.18175	0.374113	0.4	1.27104	1.50769	1.10691	243.5	0.922563	1.89343	1.1019	2500
HCW	HCW157	0.635586	0.266688	0.340174	0.4	1.45359	1.4925	0.594781	113	1.68292	1.95899	0.49978	2500
HCW	HCW158	1.18226	0.342438	1.01657	0.4	0.8377	1.29489	1.08573	178.1	0.768126	1.99169	1.24916	2500
HCW	HCW159	0.347325	0.21625	0.805112	0.4	0.670681	1.47352	0.966384	145.4	1.3001	1.8168	1.06587	1169
HCW	HCW160	0.707121	0.160188	0.288677	0.4	0.918031	1.92777	1.05875	204.5	0.598719	1.77913	1.07239	1563
HCW	HCW161	1.39215	0.158688	0.697797	0.4	1.24178	1.40107	1.50304	89.55	1.35215	1.70763	1.24977	2026
HCW	HCW162	0.632628	0.142625	0.43663	0.4	1.04561	1.34425	1.71541	22.09	1.25526	1.70695	1.52603	548.2
HCW	HCW163	0.910064	0.356375	0.322143	0.4	0.991495	1.72857	1.08637	55.71	0.851971	1.84224	1.13691	2145
HCW	HCW164	0.612746	0.31175	0.638348	0.4	0.586419	1.52149	1.11815	50.72	0.509076	1.99996	1.26192	1514
HCW	HCW165	0.637959	0.209937	0.615675	0.4	0.745407	1.76413	1.10334	160.6	0.6064	1.70455	1.18283	2500
HCW	HCW166	1.05236	0.165625	0.742496	0.4	1.21978	1.57252	1.16829	18.48	1.3678	1.87594	1.65118	1802
HCW	HCW167	0.483991	0.152562	0.364726	0.4	0.801433	0.722211	0.633281	12.18	0.694031	1.83369	1.44205	1159
HCW	HCW168	0.321259	0.32075	0.978705	0.4	1.2175	1.77269	1.27888	28.84	0.694761	1.7103	1.19034	1374
HCW	HCW169	0.674603	0.240063	1.03047	0.4	0.85751	1.50724	1.0873	51.59	1.06545	1.81238	1.16463	2500
HCW	HCW170	0.430747	0.172875	0.359764	0.4	0.625663	1.53858	0.893684	1147	0.542212	1.85803	0.525097	2500
HCW	HCW171	0.904569	0.253563	0.563557	0.4	1.48057	1.70575	0.985981	158.4	1.94577	1.8543	0.727256	2500
HCW	HCW172	0.903426	0.191125	0.720173	0.4	1.18902	1.51675	1.09171	583.8	1.89479	1.69986	1.26287	1160
HCW	HCW173	1.02638	0.278187	0.476944	0.4	1.01378	1.08308	0.827785	5.52	0.979049	1.58567	1.19888	2058
HCW	HCW174	0.38407	0.273438	1.20481	0.4	0.439833	1.49175	1.11827	263.4	0.37495	1.85836	1.42802	2500
HCW	HCW175	0.722197	0.194438	0.606335	0.4	0.71687	0.322191	0.729344	81.58	0.903514	1.62761	1.08383	2303
HCW	HCW176	0.734264	0.14275	0.553507	0.4	1.30801	1.55369	1.03632	49.15	1.49681	1.85078	1.18036	1324
HCW	HCW177	0.474286	0.135437	0.343324	0.4	0.862712	1.67282	1.25161	239.3	0.643682	1.70313	1.05759	2500
HCW	HCW178	0.471301	0.161562	0.703207	0.4	1.20992	1.5834	1.09824	25.5	1.93224	1.7322	1.13934	1574
HCW	HCW179	0.909355	0.310063	0.603527	0.4	1.41485	1.59574	1.07281	130.6	1.3497	1.91845	1.08497	2500
HCW	HCW180	0.423594	0.2035	0.316055	0.4	1.47605	1.65469	0.939915	9.09	0.99834	1.80713	0.938203	1171
HCW	HCW181	1.01714	0.207937	0.448038	0.4	1.89425	1.66195	1.1397	79.07	1.61257	2.05531	1.04355	1436
HCW	HCW182	0.833092	0.149562	0.417355	0.4	1.11546	1.61225	1.16744	86.45	1.2617	1.85611	1.17876	2500
HCW	HCW183	1.46923	0.145063	0.412445	0.4	1.77337	1.47007	0.551939	199.9	1.87085	1.63217	0.684105	2500
HCW	HCW184	0.255683	0.33	0.713097	0.4	0.821871	1.75589	1.60357	10.68	1.35977	1.72813	1.47572	2498
HCW	HCW185	0.829274	0.206563	0.738805	0.4	1.3215	1.64513	1.13745	62.68	1.37433	1.90449	1.08857	1859
HCW	HCW186	0.402859	0.246188	0.688805	0.4	0.406028	1.28827	0.821723	41.14	0.516421	1.82838	1.15232	2500
HCW	HCW187	1.17563	0.178063	0.466438	0.4	1.79724	1.6853	1.09618	313.4	1.55783	1.65636	1.07346	2500
HCW	HCW188	0.522262	0.136187	0.436069	0.4	1.27574	1.6707	1.04289	107.6	1.23337	1.61792	1.16908	2500
HCW	HCW189	0.719369	0.192812	0.540735	0.4	1.16712	1.41444	1.09358	73.05	0.960162	1.89774	1.09759	2414
HCW	HCW190	0.56669	0.217312	0.528104	0.4	0.692696	0.755891	0.525867	22.8	0.651285	1.60298	0.607512	1481
HCW	HCW191	1.07143	0.199563	0.679272	0.4	1.3305	1.45302	1.07566	119.9	1.37629	1.88437	1.03829	2500
HCW	HCW192	0.77075	0.197563	1.00353	0.4	1.06721	1.59931	1.47852	20.93	1.05899	1.76149	1.13335	1335
HCW	HCW193	1.1483	0.39425	0.568624	0.4	1.48629	1.16599	0.832102	158.5	1.08056	1.66774	0.956532	2500
HCW	HCW194	0.955935	0.135687	0.903282	0.4	1.1749	1.54432	1.0242	12.15	1.14577	1.65949	1.04511	987.5
HCW	HCW195	0.386563	0.141813	0.649827	0.4	0.370758	1.02346	0.865721	91.61	0.470851	1.59217	1.12569	1622
HCW	HCW196	0.735334	0.186688	0.279531	0.4	0.957189	1.48002	0.836861	72.28	1.1133	1.85005	1.03764	1888
HCW	HCW197	0.671739	0.137875	0.281489	0.4	0.726057	0.92293	0.998145	203.4	0.701707	1.58406	1.08931	2469
HCW	HCW198	0.499002	0.147187	0.355919	0.4	1.6313	1.77345	1.63657	225	1.1389	1.57976	1.1827	2500
HCW	HCW199	0.378474	0.253437	0.497245	0.4	1.49569	1.51982	0.779061	54.57	2.19863	1.8068	1.04741	1980
HCW	HCW200	0.762158	0.170937	0.422947	0.4	0.996533	1.67833	0.913002	20.23	1.04129	1.9233	1.0791	1604
HCW	HCW201	0.844839	0.206063	0.601462	0.4	1.08047	1.59633	0.87434	181.4	0.966789	1.82612	0.638464	2500
HCW	HCW202	0.894752	0.180062	0.584991	0.4	0.988283	1.52452	1.0463	66.34	1.64632	1.9297	1.10872	2471
HCW	HCW203	0.47263	0.173875	0.654278	0.4	0.537693	1.6572	1.11067	0.58	0.849637	1.97737	1.07049	160
HCW	HCW204	0.366476	0.179688	0.581845	0.4	0.496314	1.23582	1.96121	64.42	0.533294	1.83092	1.55931	2456
HCW	HCW205	1.2528	0.255563	0.424764	0.4	1.11796	1.44127	1.07352	31.76	1.24142	1.91644	1.21275	1585
HCW	HCW206	0.903259	0.422687	0.528174	0.4	0.86059	1.90074	1.59562	244.1	0.715413	1.93749	1.23589	2500
HCW	HCW207	0.998211	0.217125	0.530277	0.4	1.15918	1.54276	1.05689	221.8	1.51971	1.82547	1.35698	2500
HCW	HCW208	0.553334	0.179063	0.686394	0.4	0.57228	1.40159	1.12259	115.1	0.756277	1.87459	1.15469	2500
HCW	HCW209	1.55163	0.195687	1.04588	0.4	1.5961	1.62095	1.12046	206.2	1.37735	1.60482	1.09978	2500
HCW	HCW210	0.79978	0.170875	0.468022	0.4	1.27846	1.59727	1.29379	113.4	1.36428	1.88669	1.19988	2500
HCW	HCW211	0.331949	0.178625	0.747545	0.4	1.30002	1.60837	1.06005	191	1.236	1.73297	1.23007	1112
HCW	HCW212	0.493579	0.1545	0.511004	0.4	0.693499	1.52946	0.705938	20.19	1.9869	1.80605	1.14295	2500
HCW	HCW213	0.34622	0.138625	0.445969	0.4	0.614357	1.40207	1.07916	447.2	0.590906	1.82199	0.990446	2500
HCW	HCW214	0.649413	0.158062	0.400913	0.4	0.809396	1.69281	0.87114	14.09	0.730183	1.75788	1.10832	979.2
HCW	HCW215	0.684327	0.286125	0.57209	0.4	0.656472	0.749441	0.570118	199.2	0.840454	1.82681	1.23206	2500
HCW	HCW216	0.431205	0.178437	0.283649	0.4	0.6954	1.3388	0.623259	214.9	0.738024	1.62601	0.905899	2500
HCW	HCW217	0.539412	0.1985	0.720852	0.4	0.811467	1.49625	1.2237	109.9	0.635427	1.65855	1.19677	2500
HCW	HCW218	1.0012	0.194562	1.0115	0.4	1.17648	1.61593	1.07865	5.5	1.22639	1.86613	1.18035	1244
HCW	HCW219	0.636362	0.367563	0.511912	0.4	0.964633	1.44343	1.43853	65.74	0.939848	1.73775	1.61158	1201
HCW	HCW220	0.484316	0.140063	0.618285	0.4	0.926856	1.55655	1.14178	156.6	1.04994	1.62807	0.970564	2500
HCW	HCW221	0.444391	0.18425	0.453602	0.4	1.27148	1.57352	1.06042	77.78	1.08455	1.83753	1.16105	2500
HCW	HCW222	0.789336	0.146563	0.404301	0.4	0.87767	1.47005	0.978111	60.13	0.733723	1.69642	1.1482	1403
HCW	HCW223	0.488826	0.17275	0.267079	0.4	0.787974	1.51771	1.0428	9.35	0.602393	1.75599	1.03435	2500
HCW	HCW224	0.824397	0.187062	0.537715	0.4	0.977804	1.42577	1.17186	61.99	1.05174	1.79181	1.11663	1495
HCW	HCW225	0.835721	0.163688	0.360417	0.4	1.22275	1.62799	1.24293	109.9	1.71303	1.80616	1.03972	2370
HCW	HCW226	0.446634	0.131688	0.502901	0.4	1.32524	1.6622	1.17488	6.42	0.733465	1.81727	1.10645	484.5
HCW	HCW227	0.344107	0.135813	0.31715	0.4	0.447776	1.16858	0.553919	893.8	1.07	1.70348	1.08523	2500
HCW	HCW228	0.359864	0.17375	0.518889	0.4	0.89596	1.32277	1.73377	69.19	0.771391	1.54075	1.24759	2121
HCW	HCW229	0.569133	0.131688	0.524312	0.4	0.898545	1.62608	1.10381	159.7	0.840686	1.75211	1.2222	1775
HCW	HCW230	0.762443	0.16	0.412791	0.4	1.06185	1.41902	1.43129	147.1	1.20049	1.61011	1.42629	2092
HCW	HCW231	0.987842	0.189062	0.515324	0.4	1.41249	1.67744	1.00827	80.5	1.06878	1.90624	0.873193	2500
HCW	HCW232	0.474966	0.147875	0.366648	0.4	0.542615	0.418129	0.4053	130.4	0.856912	1.73326	0.979711	2500
HCW	HCW233	0.486068	0.139187	0.741528	0.4	0.569564	1.18634	1.75467	135.9	0.514402	1.5105	1.27436	750.4
HCW	HCW234	0.490093	0.160125	0.54355	0.4	0.764302	1.62877	1.14622	91.45	1.30821	1.90344	1.46667	2500
HCW	HCW235	0.791904	0.17475	0.756452	17.2	0.93253	1.04868	0.96715	2500	1.11953	1.82447	1.07155	2500
HCW	HCW236	1.20816	0.163188	0.239601	0.4	1.24499	1.36593	0.561242	29.46	2.14178	1.79209	1.02322	2028
HCW	HCW237	0.399366	0.119688	0.248832	0.4	0.561734	1.3404	0.312929	50.12	0.717544	1.69132	0.55814	1120
HCW	HCW238	0.780352	0.152438	0.494456	0.4	1.78061	1.67234	1.20432	99.38	1.55393	1.77868	1.0699	2244
HCW	HCW239	0.660944	0.188562	0.810435	0.4	1.95083	1.75168	1.8583	157.7	1.73545	1.68962	1.64594	2500
HCW	HCW240	0.579658	0.136313	0.452472	0.4	0.728226	1.4794	0.870951	197	0.717077	1.77028	1.08906	2361
HCW	HCW241	0.841149	0.257688	0.407894	0.4	0.884461	1.69315	1.18414	48.07	0.914731	1.94737	1.11063	647.9
HCW	HCW242	0.537054	0.170437	0.822918	0.4	1.34586	1.68652	1.30499	39.88	1.25072	1.63095	1.3265	1773
HCW	HCW243	0.641631	0.402438	0.668369	0.4	0.748605	1.54371	0.913856	108.2	1.30395	1.73981	1.29768	1548
HCW	HCW244	0.40896	0.142563	0.580834	0.4	0.918842	0.782523	0.581262	3.49	0.861347	1.70763	0.866265	1149
HCW	HCW245	0.584505	0.161188	0.502909	0.4	1.29294	1.43527	1.06011	22.52	1.70571	1.86975	1.35799	2471
HCW	HCW246	0.499928	0.153938	0.410502	0.4	0.860331	1.51927	1.15012	162.3	0.792057	1.85272	1.12055	1700
HCW	HCW247	0.598076	0.143437	0.312062	0.4	0.954574	0.610336	0.331024	192.9	1.60842	1.66275	0.83772	2500
HCW	HCW248	0.76542	0.13925	0.336917	0.4	0.876174	0.554305	0.516374	33.93	0.734729	1.62972	0.78264	2286
HCW	HCW249	0.512746	0.176313	0.624104	0.4	1.22535	1.4403	1.2067	134.6	1.2805	2.00713	1.03714	2500
HCW	HCW250	1.06147	0.429812	0.59321	0.4	0.784256	1.4748	1.71404	101.5	1.16511	1.82182	1.2992	2375
HCW	HCW251	0.811183	0.217188	0.333528	0.4	1.50173	1.57174	0.965124	82.08	0.981178	1.61462	0.729486	2405
HCW	HCW252	0.672341	0.231375	0.956753	0.4	0.784701	1.51407	1.28017	90.97	0.72434	1.72076	1.33692	2500
HCW	HCW253	0.420629	0.162438	0.71127	0.4	0.469825	0.439941	0.68972	51.95	0.440051	2.01467	0.820504	2500
HCW	HCW254	0.598024	0.162438	0.557874	0.4	0.664374	1.29992	0.901745	102.5	0.727859	1.87662	1.08437	2092
HCW	HCW255	0.271591	0.153062	0.434603	0.4	0.475315	1.26513	0.706576	370	0.535392	1.68438	1.30392	2500
HCW	HCW256	0.606421	0.158188	0.731745	0.4	0.86359	1.43825	1.13676	103.3	1.19461	1.74401	1.44705	2500
HCW	HCW257	0.971702	0.21025	0.253531	0.4	1.43743	1.50809	0.771685	235.3	1.11196	1.72532	0.581455	2500
HCW	HCW258	1.19897	0.232625	0.401812	0.4	1.3422	1.72619	1.02691	3.13	1.45326	1.74591	1.00661	929.2
HCW	HCW259	0.516603	0.175687	1.06213	0.4	1.62156	1.80877	1.16395	33.79	1.64737	1.72157	1.04168	871.3
HCW	HCW260	0.303663	0.136687	0.339835	0.4	0.569063	0.873066	1.27228	50.96	0.656858	1.73584	1.5839	2204
HCW	HCW261	0.466938	0.156125	0.422494	0.4	0.742353	0.343562	0.620102	74.73	0.665627	1.66513	1.25491	2500
HCW	HCW262	0.760184	0.3175	0.815525	0.4	1.57164	1.66546	1.0915	629.5	1.59855	1.67942	1.0009	2500
HCW	HCW263	0.462156	0.143687	0.375899	0.4	1.05877	1.59143	0.554802	1.07	0.87727	1.68768	0.487751	444.7
HCW	HCW264	0.647227	0.2075	0.78505	0.4	1.07694	1.66255	1.06967	19.27	1.04883	1.83312	0.957367	429.4
HCW	HCW265	0.245909	0.1755	0.65313	0.4	0.297737	1.06813	1.19413	131.9	0.329377	1.76688	1.49639	2500
HCW	HCW266	0.621526	0.181312	0.534339	0.4	0.645864	1.49595	1.13015	8.36	0.655706	1.75405	0.862429	556.4
HCW	HCW267	0.622957	0.494375	0.390365	0.4	0.672671	1.39102	0.844507	12.72	0.607001	1.92755	1.09812	1929
HCW	HCW268	1.18025	0.140625	0.376427	0.4	0.854475	1.50627	1.10993	29.58	0.84113	1.81024	1.03769	2500
HCW	HCW269	0.675996	0.143563	0.786555	0.4	0.976891	1.68002	1.11982	203.3	0.908034	1.83098	1.22631	2500
HCW	HCW270	0.618906	0.192062	0.406727	0.4	0.513166	1.17345	0.641626	743	0.762935	1.69966	0.816223	2500
HCW	HCW271	1.01797	0.196813	1.05208	0.4	1.3358	1.42294	1.27157	36.95	1.33243	1.683	1.16986	1594
HCW	HCW272	0.498848	0.190312	0.511954	0.4	1.80138	1.56628	0.828973	190.2	1.37058	1.66661	0.899409	2500
HCW	HCW273	0.669964	0.1845	0.331836	0.4	1.09576	1.40652	0.540405	190.2	1.12138	1.94168	0.478387	2500
HCW	HCW274	0.469407	0.163062	0.24398	0.4	0.733114	1.35124	0.88089	225.2	0.610513	1.71184	1.24479	2500
HCW	HCW275	0.794471	0.1375	0.428987	0.4	1.09865	1.62409	1.11516	44.07	1.04198	1.61343	1.11913	2500
HCW	HCW276	0.507099	0.219125	0.519563	0.4	0.819961	1.53284	1.40571	8.83	0.594596	1.60992	1.13089	530.8
HCW	HCW277	0.495296	0.231687	0.443665	0.4	0.720079	1.33383	1.03013	75.85	0.523837	1.70795	1.0717	2479
HCW	HCW278	0.211767	0.831359	0.343129	0.4	0.49228	1.67258	1.05052	39.03	0.42011	1.75438	1.02891	2500
HCW	HCW279	0.789571	0.309375	0.451842	0.4	0.922615	1.4462	1.07581	6.79	0.674885	1.63105	1.00492	311.7
HCW	HCW280	0.6258	0.1625	0.477549	0.4	0.692447	1.0562	0.630521	17.43	0.817949	1.90787	1.06976	874.9
HCW	HCW281	0.392939	0.15675	0.456164	0.4	1.6936	1.70525	1.09095	106.9	1.50959	1.73361	1.08454	2500
HCW	HCW282	0.732941	0.187562	0.644945	0.4	1.31692	1.60037	1.17737	39.96	1.18258	1.67294	1.05821	2500
HCW	HCW283	0.679609	0.175375	0.800469	0.4	0.910288	0.625453	1.0126	78.26	0.818515	1.59374	1.09038	2500
HCW	HCW284	0.260929	0.167	0.662012	0.4	0.418779	1.14589	1.04646	140.6	0.445646	1.74649	1.12789	2500
HCW	HCW285	0.640164	0.16925	0.306329	0.4	1.15324	1.56202	1.1333	70.89	1.25619	1.93205	0.752541	818.5
HCW	HCW286	0.403265	0.214125	0.379386	0.4	1.12855	1.86227	1.15784	0.4	0.767189	1.75592	1.0838	402.6
HCW	HCW287	0.396235	0.205375	0.696601	0.4	1.583	1.6269	1.3732	65.29	1.23304	1.70687	1.29676	1726
HCW	HCW288	0.495463	0.180562	0.55747	0.4	1.54571	1.70083	1.49111	201.3	0.88502	1.75897	1.10011	2500
HCW	HCW289	1.18377	0.142813	0.321069	0.4	0.865084	1.70777	1.25889	48.46	1.16949	1.86486	1.07499	2500
HCW	HCW290	0.447289	0.136687	0.422817	0.4	0.805534	1.39564	1.15253	216.8	0.553242	1.68394	0.983266	2500
HCW	HCW291	0.453727	0.207813	0.952074	0.4	1.05542	1.54945	1.17331	1709	1.47821	1.93218	1.19451	1747
HCW	HCW292	0.638836	0.248812	0.567981	0.4	0.949611	1.25821	0.917672	211.6	0.814368	1.57605	1.04267	2151
HCW	HCW293	1.66813	0.143187	0.666047	0.4	1.49683	1.25927	1.03434	8.6	1.11508	1.84848	1.11725	2268
HCW	HCW294	0.51416	0.293375	0.548061	0.4	0.707093	1.38864	0.708749	0.4	1.54664	1.82742	0.930237	79.86
HCW	HCW295	0.703703	0.988922	0.858296	0.4	0.625136	1.51146	1.21002	358.2	0.654803	1.89324	1.20506	2500
HCW	HCW296	0.472304	0.205313	0.336264	0.4	1.45101	1.67819	1.58023	534.4	0.917345	1.90443	1.11671	2195
HCW	HCW297	0.588488	0.152375	0.809614	0.4	0.763506	1.39599	1.03002	137.3	0.742098	1.72975	1.1585	2500
HCW	HCW298	0.56937	0.238625	0.551719	0.4	1.52997	1.81852	1.02954	20.8	1.80928	1.96468	1.10355	1198
HCW	HCW299	0.260494	0.170437	0.629781	0.4	0.350314	0.823523	0.583647	68.91	0.45267	1.69903	1.11622	1665
HCW	HCW300	0.433573	0.12925	0.883603	0.4	0.634484	1.58944	1.16742	11.51	0.6223	1.78969	1.16174	2019
HCW	HCW301	0.723125	0.219688	0.617768	0.4	0.913118	1.56177	1.03928	91.17	1.01746	1.64786	1.16653	2449
HCW	HCW302	0.329699	0.173	0.489359	0.4	0.45961	1.18983	0.908799	190.5	0.769736	1.78913	1.16499	2416
HCW	HCW303	0.567399	0.16375	0.499061	0.4	1.21399	1.4752	0.786942	452.4	1.0598	1.77394	1.05421	2500
HCW	HCW304	0.618922	0.187062	0.61023	0.4	0.77719	1.36149	1.0813	35.25	1.0928	1.68205	1.20115	1149
HCW	HCW305	0.258957	0.209187	0.781318	0.4	0.436496	1.59227	1.10429	30.53	0.535708	1.97188	1.14394	1098
HCW	HCW306	0.638498	0.194875	0.377374	0.4	0.699711	1.44727	0.859007	206.5	1.73168	1.58592	1.3643	2500
HCW	HCW307	0.734794	0.448937	0.396837	0.4	1.0908	1.34527	0.593181	74.53	1.24543	1.59893	1.10461	1577
HCW	HCW308	0.197232	0.364312	0.172389	0.4	0.388517	1.50583	0.874502	55.05	0.469991	2.00548	0.909163	1586
HCW	HCW309	0.91482	0.141813	0.370676	0.4	1.35325	1.5149	0.95179	34.37	1.85497	1.88964	1.17125	1069
HCW	HCW310	0.630401	0.178563	0.522313	0.4	0.738972	1.94314	1.37806	85.09	0.61876	2.05708	1.31276	1991
HCW	HCW311	0.599541	0.168625	0.415849	0.4	0.800406	1.54697	0.847785	68.51	0.752282	1.65355	1.17657	2115
HCW	HCW312	0.400678	0.159438	0.513559	0.4	0.983649	1.53165	1.149	121.5	0.614725	1.73134	1.06936	1077
HCW	HCW313	0.382544	0.149812	0.344187	0.4	0.646056	0.887891	0.50426	74.4	0.583615	1.73313	1.14968	2500
HCW	HCW314	0.310156	0.178	0.401994	0.4	1.49806	1.8215	1.15857	75.15	0.721232	1.77217	1.04639	1294
HCW	HCW315	0.536893	0.180062	0.682614	0.4	0.938118	1.55165	1.12686	13.82	0.838737	1.89705	1.19908	822
HCW	HCW316	0.420687	0.152188	0.472674	0.4	1.07229	1.09413	1.06647	1376	0.582369	1.68582	0.73864	2500
HCW	HCW317	0.821074	0.168125	0.330925	0.4	0.846356	1.56389	0.514199	224	0.908024	1.69637	0.54426	2500
HCW	HCW318	0.306515	0.178437	0.568264	0.4	0.629758	1.609	1.09065	6.98	0.721036	1.81416	1.02555	576.8
HCW	HCW319	0.405696	0.496688	0.641857	0.4	0.849254	1.92933	1.25851	6.89	0.696387	1.85294	1.41111	662.2
HCW	HCW320	1.18914	0.280687	0.43502	0.4	1.38319	1.20077	0.748039	76.84	1.16254	1.65037	0.803762	2329
HCW	HCW321	0.671878	0.151812	0.487686	0.4	1.07332	1.68184	1.33447	228.8	0.776593	1.78132	1.26903	2500
HCW	HCW322	0.759736	0.228937	0.618698	0.4	1.70449	1.25696	1.1101	183.3	1.05352	1.76384	1.16107	2127
HCW	HCW323	0.522167	0.289	0.781525	0.4	0.668703	0.998496	1.14011	156.4	0.373258	1.99661	1.06922	2500
HCW	HCW324	0.88235	0.172437	0.586208	0.4	1.63228	1.60277	1.18292	85.86	1.49611	1.84983	1.15551	2037
HCW	HCW325	0.67602	0.192062	0.499143	0.4	0.944617	1.14716	0.571873	108.8	0.872904	1.62483	1.11889	1497
HCW	HCW326	1.19452	0.309188	0.517339	0.4	1.49312	1.35856	1.07392	45.46	1.39374	1.92943	1.07191	734.9
HCW	HCW327	1.61818	0.297063	0.456429	0.4	1.57274	1.539	1.04063	140.7	1.40526	1.9352	1.0014	1424
HCW	HCW328	0.710051	0.510312	0.76943	0.4	1.37878	1.59956	1.12275	19.47	0.967252	1.74605	1.14495	572.1
HCW	HCW329	0.557649	0.235563	0.305243	0.4	0.673702	1.69568	1.13374	13.06	0.529948	1.62711	1.08098	1587
HCW	HCW330	1.22637	0.447062	0.699979	0.4	0.732093	0.425406	0.453075	18.76	1.1151	1.82914	0.787208	2500
HCW	HCW331	0.650545	0.19725	0.360199	0.4	0.838382	1.44837	1.33911	53.28	0.727295	1.85514	1.30686	1694
HCW	HCW332	0.76778	0.434688	0.816106	0.4	0.921418	1.586	1.36422	250.4	0.792467	2.00402	1.34916	2500
HCW	HCW333	0.184281	0.140937	0.256384	0.4	0.508022	1.66574	1.07681	229.4	0.337514	1.95377	1.09379	2500
HCW	HCW334	0.610195	0.240563	0.455076	0.4	1.08709	1.61381	1.83413	14.1	1.301	1.91355	1.18775	908.5
HCW	HCW335	0.476352	0.219625	0.804876	0.4	0.657448	1.47753	1.15092	66.32	0.564172	1.88339	1.07345	2182
HCW	HCW336	0.596512	0.175313	0.299631	0.4	0.715305	1.2845	0.968657	13.53	0.973136	1.53305	1.17766	529.3
HCW	HCW337	0.622241	0.449	0.483861	0.4	0.833413	1.6925	1.08877	36.31	0.666657	1.97949	1.24779	2500
HCW	HCW338	0.880502	0.188625	0.361624	0.4	0.939781	1.48243	1.13825	10.77	0.959129	1.81774	1.14669	2500
HCW	HCW339	0.541867	0.16225	1.03338	0.4	0.56344	1.66881	1.19253	44.46	0.489186	1.86828	1.12218	1893
HCW	HCW340	1.77578	0.321562	0.680851	0.4	1.69765	1.62743	1.10857	56.71	1.63037	1.9258	1.3827	1562
HCW	HCW341	0.587362	0.166813	0.395706	0.4	0.626213	1.30443	0.661091	51.96	0.579035	1.94389	1	2424
HCW	HCW342	1.09089	0.135313	0.586493	0.4	1.06387	1.53006	1.04407	10.49	1.26663	1.86828	1.08101	1320
HCW	HCW343	0.433606	0.143625	1.07238	0.4	0.776142	1.40109	2.13424	713.5	1.06098	1.64907	1.9855	2500
HCW	HCW344	0.567929	0.17	0.414714	0.4	1.93072	1.87324	1.01536	62.52	1.24951	1.74076	0.807194	1804
HCW	HCW345	1.13028	0.23975	0.780481	0.4	1.32412	1.27903	1.07707	85.55	1.44293	1.99852	1.12354	2500
HCW	HCW346	0.650942	0.161938	0.311676	0.4	1.23448	1.66009	1.09022	150.1	1.0868	1.90643	0.881378	2500
HCW	HCW347	0.486871	0.397125	0.355246	0.4	1.30932	1.38241	1.1185	57.64	0.905444	1.90408	1.21939	2500
HCW	HCW348	0.737412	0.183125	0.667185	0.4	1.04913	1.62518	1.22352	259.4	0.708228	1.6628	1.24406	2500
HCW	HCW349	0.464844	0.145875	0.362728	0.4	1.74488	1.64974	1.22605	45.21	1.08792	1.74658	1.10531	1779
HCW	HCW350	0.453231	0.16425	0.437067	0.4	0.721848	1.04268	1.10836	98.63	1.04387	1.8343	1.13236	2500
HCW	HCW351	0.645918	0.181938	0.684308	0.4	0.596878	1.2198	1.05042	10.48	0.795645	1.90258	1.25758	1128
HCW	HCW352	0.491402	0.2385	0.464441	0.4	0.62813	1.25675	1.10019	224.9	0.54629	1.77222	0.690399	2500
HCW	HCW353	0.886853	0.239813	0.404084	0.4	0.871866	0.958871	0.551805	75.16	0.984231	1.86959	1.07733	1675
HCW	HCW354	0.995708	0.28675	0.490513	0.4	0.946014	1.50922	1.03151	17.34	1.30871	1.80993	1.04248	1252
HCW	HCW355	0.878141	0.175313	0.691466	0.4	0.946554	1.75924	1.24234	60.38	0.867845	1.96012	1.13182	1520
HCW	HCW356	1.67159	0.17	0.909606	0.4	1.71041	1.48181	1.31645	58.19	1.81069	1.93639	1.53341	1199
HCW	HCW357	0.422374	0.158	0.603707	0.4	0.461927	1.09443	0.559126	189	0.735663	1.77712	1.01396	2500
HCW	HCW358	0.388771	0.183125	1.01582	0.4	0.990464	1.57774	1.09466	68.48	0.947595	1.68005	1.05214	2500
HCW	HCW359	0.706068	0.153375	0.628115	0.4	1.20679	1.55668	1.06692	19.09	0.875133	1.89086	1.08057	567.7
HCW	HCW360	0.633219	0.174063	0.4492	0.4	0.753449	0.771094	0.544356	6.24	0.633027	1.71574	1.07861	1484
HCW	HCW361	0.828703	0.176875	0.422809	0.4	1.56247	1.69431	1.1922	246.2	1.49227	1.59949	1.17668	2211
HCW	HCW362	0.918047	0.188438	0.687919	0.4	1.01441	1.74584	1.15243	44.07	1.77103	1.95549	1.05414	2416
HCW	HCW363	0.738798	0.265313	1.09046	0.4	1.82219	1.85218	1.54722	1.09	1.48212	2.02303	1.15734	1666
HCW	HCW364	0.368467	0.168187	1.05377	0.4	0.548189	1.05671	2.00063	163.1	0.731683	1.73259	1.7495	2500
HCW	HCW365	0.497305	0.184438	0.578108	0.4	0.633506	1.44225	1.18582	16.36	0.659463	1.89274	0.952369	471.3
HCW	HCW366	0.445112	0.204875	0.485733	0.4	0.902466	1.44874	1.14469	61.55	0.863572	1.97414	1.19056	2500
HCW	HCW367	0.908227	0.262062	0.369873	0.4	0.981112	1.05233	0.66848	241.2	0.868746	1.86733	1.14016	2400
HCW	HCW368	1.23857	0.253937	0.487185	0.4	1.21484	1.48925	1.01222	88.92	1.16082	1.67487	1.14291	2500
HCW	HCW369	0.60109	0.222062	0.283444	0.4	1.21137	1.5885	1.08115	132.4	1.2591	1.86995	1.04534	2500
HCW	HCW370	1.06367	0.163438	0.445213	0.4	1.5355	1.55312	1.13616	15.01	1.47884	1.9917	1.05129	1222
HCW	HCW371	0.877	0.59925	0.464811	0.4	1.52975	1.66856	1.03468	129.7	2.02026	1.66149	1.04107	2081
HCW	HCW372	0.663638	0.146813	0.512007	0.4	1.21829	1.44081	1.059	98.74	0.884007	1.66977	1.06993	2500
HCW	HCW373	0.48722	0.199937	0.934289	0.4	0.489146	1.05856	1.08336	71.37	0.715413	1.78337	1.12881	1824
HCW	HCW374	0.832798	0.209313	0.355073	0.4	0.952397	1.55124	0.83928	173.7	1.36629	1.96745	1.07098	2220
HCW	HCW375	0.711117	0.157188	0.343946	0.4	1.17551	1.5738	0.755238	97.36	1.30719	1.57026	0.592285	2500
HCW	HCW376	1.04845	0.1535	0.405106	0.4	1.04959	1.78702	1.16386	129.6	0.941531	1.92412	0.958739	2500
HCW	HCW377	0.84169	0.35125	0.451412	0.4	1.08115	1.562	1.13962	20.57	0.953268	1.63933	1.35382	1214
HCW	HCW378	0.486817	0.258437	0.996147	0.4	1.00503	1.68387	1.28994	6.27	0.761636	1.80627	1.40569	506.1
HCW	HCW379	0.327205	0.126562	0.264025	0.4	1.7533	1.57868	1.88442	106.8	1.4612	1.63061	1.52999	2500
HCW	HCW380	0.625378	0.235375	0.309872	0.4	0.592853	0.614367	0.668182	116.5	0.982303	1.56523	0.831412	1769
HCW	HCW381	0.62452	0.170563	0.380937	0.4	1.45398	1.73693	1.40321	62.01	0.996194	1.96155	0.836682	864.7
HCW	HCW382	1.09172	0.20125	0.356521	0.4	0.752929	1.2955	0.970223	24.51	0.888799	1.66992	0.878861	2385
HCW	HCW383	0.544851	0.169313	0.438153	0.4	1.37108	1.54852	1.0028	115.3	0.934368	1.94018	1.15962	2500
HCW	HCW384	0.614649	0.19075	0.726494	0.4	1.23714	1.61993	1.1545	31.51	1.24185	2.06652	1.13046	2500
HCW	HCW385	1.38184	0.195625	0.451093	0.4	1.51058	1.41656	0.671077	120.7	1.39232	1.68702	0.954721	2500
HCW	HCW386	0.969431	0.303687	0.689478	0.4	0.905896	0.993371	0.835655	23.51	1.00039	1.94764	1.15865	2500
HCW	HCW387	0.756886	0.127312	0.340239	0.4	1.21794	1.42712	1.34723	573.9	1.21255	1.85449	1.17993	2500
HCW	HCW388	0.437285	0.207625	0.501094	0.4	1.06051	1.65052	1.26328	10.54	0.867469	1.88533	1.54412	1173
HCW	HCW389	0.840504	0.221188	0.744254	0.4	0.748567	1.26156	0.978782	245.9	1.4074	1.57922	1.13191	2500
HCW	HCW390	0.447166	0.16725	0.809496	0.4	0.536868	0.440934	0.680709	192	0.474705	1.40551	1.08924	780
HCW	HCW391	0.394762	0.127438	0.558578	0.4	0.49476	1.03293	0.686067	37.91	1.59609	1.91683	1.09611	1642
HCW	HCW392	0.82965	0.137625	0.658146	0.4	0.870508	1.01818	0.801106	222.3	0.779246	1.37963	1.02513	2500
HCW	HCW393	0.712526	0.155375	0.358374	0.4	1.05306	1.57762	0.60483	5.62	1.13454	1.92493	0.782566	1420
HCW	HCW394	0.682786	0.161312	0.736854	0.4	1.749	1.59993	1.50881	30.24	1.79442	1.8592	1.23995	949.5
HCW	HCW395	0.479488	0.146437	0.516056	0.4	0.541942	1.05897	1.34116	10.41	0.790475	2.01502	1.67562	791.6
HCW	HCW396	0.542677	0.16575	0.472255	0.4	0.588758	1.18306	0.658389	80.21	0.438186	1.78124	1.09419	939.6
HCW	HCW397	2.15321	0.280187	0.144072	0.4	2.04234	0.347938	0.148491	12.18	1.83466	1.75562	0.609287	1558
HCW	HCW398	0.753091	0.27125	0.454128	0.4	0.838326	0.953867	0.657355	161.3	0.85407	1.59942	1.03835	1864
HCW	HCW399	0.334723	0.23725	0.569737	0.4	0.355412	0.427996	1.05482	189.2	0.390793	1.53713	0.796007	2500
HCW	HCW400	1.11211	0.223062	0.644524	0.4	1.13384	1.68147	1.12041	69.25	1.03429	1.93366	0.967813	1726
HCW	HCW401	1.37531	0.194188	0.656129	0.4	1.65511	1.57206	1.27166	56.97	1.42101	1.91874	1.48653	2500
HCW	HCW402	0.89148	0.16025	0.71941	0.4	0.802951	1.74087	0.953331	34.32	1.49217	1.79437	1.16062	1461
HCW	HCW403	1.71868	0.2525	0.585065	0.4	1.52629	1.42878	1.17612	19.28	1.51091	1.91827	1.11851	2382
HCW	HCW404	0.471896	0.168375	0.592214	0.4	0.572649	1.34291	0.72954	162.6	0.589412	1.8163	1.09384	2378
HCW	HCW405	0.738393	0.238437	0.357022	0.4	0.840004	1.50524	0.477847	104.1	0.898997	1.87295	0.673273	2155
HCW	HCW406	0.869976	0.142687	1.04214	0.4	1.34816	1.66289	1.31222	15.05	1.18933	1.45445	1.09633	1020
HCW	HCW407	0.73688	0.154125	0.713591	0.4	1.14507	1.65012	1.07784	4.12	1.09132	1.93709	1.09078	205.7
HCW	HCW408	0.490039	0.127562	0.502103	0.4	0.881021	1.75768	1.21031	55.06	0.832185	2.02714	1.11856	1898
HCW	HCW409	0.569135	0.237875	0.876026	0.4	1.25002	1.5465	1.13323	46.86	0.803155	1.93662	1.1294	2500
HCW	HCW410	0.878201	0.785711	0.685918	0.4	1.40953	1.50437	0.842985	351	1.25171	1.55112	0.848822	1126
HCW	HCW411	0.730317	0.427938	0.950654	0.4	0.97334	1.45443	0.944881	734.4	1.28355	1.84852	1.14105	1369
HCW	HCW412	0.383429	0.440375	1.08492	0.4	0.406878	1.0548	1.80864	113.7	0.442322	1.75108	1.77634	2500
HCW	HCW413	0.538009	0.202125	0.370604	0.4	0.803803	1.51518	1.05489	36.23	1.41657	1.81812	1.12289	2276
HCW	HCW414	0.397908	0.171063	1.0531	0.4	0.98542	1.45066	1.3615	10.94	1.34368	1.8092	1.52248	2275
HCW	HCW415	0.588166	0.365375	0.672044	0.4	1.24793	1.57337	0.969962	72.21	1.18903	1.84937	1.06453	2500
HCW	HCW416	0.527476	0.243688	0.673377	0.4	0.708774	1.06749	0.680816	3.75	1.22411	1.81039	1.09068	2500
HCW	HCW417	1.051	0.138313	0.431646	0.4	1.18626	1.10349	0.892467	154.6	1.68551	1.74155	0.683583	2500
HCW	HCW418	0.532024	0.296563	0.711655	0.4	0.685245	1.40005	1.08514	135	2.05953	1.57848	1.11814	2500
HCW	HCW419	1.12202	0.14525	0.382154	0.4	0.932804	0.969773	0.575282	163.5	1.03538	1.86938	1.03048	2500
HCW	HCW420	0.347227	0.192375	0.654179	0.4	1.09221	1.40412	0.892657	519.7	1.03537	1.73749	0.830045	2500
HCW	HCW421	0.588738	0.1925	0.575985	0.4	0.706751	1.25303	0.724983	39.43	0.649517	1.67248	1.03795	1009
HCW	HCW422	0.839122	0.2365	0.486279	0.4	0.849324	1.6718	1.03738	186.5	1.01756	1.88528	1.0995	2500
HCW	HCW423	0.69304	0.123875	0.628354	0.4	0.772829	1.62377	1.13335	177	0.860454	1.82738	1.29051	1875
HCW	HCW424	0.489847	0.173125	0.676133	0.4	0.555938	1.15659	1.12765	130.2	0.399295	1.85393	1.18956	2500
HCW	HCW425	0.323115	0.179688	0.512265	0.4	0.36686	1.33716	1.70791	30	0.337106	1.93705	1.24704	1619
HCW	HCW426	0.595552	0.286	0.513021	0.4	0.998461	1.51855	1.34295	24.77	1.02455	2.02945	1.12006	1118
HCW	HCW427	0.267191	0.134437	1.06257	0.4	1.0962	1.63746	1.05345	70.42	0.8048	1.8103	1.12113	1967
HCW	HCW428	0.264565	0.240313	0.469046	0.4	0.461223	1.50862	1.31083	1193	1.09423	1.70245	1.51645	2500
HCW	HCW429	0.830041	0.152812	0.396541	0.4	0.830574	1.472	0.535638	3.18	0.923192	1.8772	0.579235	756.3
HCW	HCW430	0.685108	0.172313	0.870627	0.4	0.885732	1.55493	1.11804	465.5	0.838537	1.93999	1.24163	2500
HCW	HCW431	1.01848	0.1485	0.687495	0.4	0.949177	0.769031	0.903804	56.92	1.8162	1.91077	1.12787	2500
HCW	HCW432	1.01009	0.159188	0.595341	0.4	1.24776	1.73697	1.11717	93.12	1.65762	1.95389	1.09211	2047
HCW	HCW433	0.511344	0.153062	0.636442	0.4	0.473855	1.27556	1.17257	242.9	0.509593	1.58595	1.09553	2500
HCW	HCW434	0.988199	0.33975	0.575128	0.4	1.11159	1.39872	0.6963	70.59	1.12448	1.57642	0.687091	2500
HCW	HCW435	0.573432	0.163688	0.896867	0.4	0.679679	1.18437	0.895825	319.1	0.716363	1.698	1.07045	2500
HCW	HCW436	1.34413	0.216938	0.517745	0.4	1.64603	1.70112	1.08522	11.93	1.77797	1.78332	1.19308	2054
HCW	HCW437	0.586893	0.332	0.412567	0.4	0.5639	0.35075	0.302712	50.49	1.20952	1.6892	0.606285	2500
HCW	HCW438	1.46315	0.20525	0.602649	0.4	1.77276	1.44368	0.809057	195.8	1.63649	1.94308	0.775264	2500
HCW	HCW439	0.821472	0.151	0.957759	0.4	1.20269	1.55499	1.85619	45	0.98304	1.9402	1.53406	2500
HCW	HCW440	1.30089	0.21775	0.395371	0.4	1.16381	0.905094	0.309153	2.41	1.52113	1.6358	0.624844	553.4
HCW	HCW441	0.378787	0.161312	0.7549	0.4	0.403627	0.855023	0.964865	12.36	0.481679	1.85255	1.09419	995.8
HCW	HCW442	0.549655	0.330375	0.388468	0.4	1.11364	1.85912	1.09402	5.34	0.800695	1.75857	1.06885	222.7
HCW	HCW443	0.433086	0.174625	0.245099	0.4	0.701797	1.30525	0.66101	107.6	0.754938	1.88914	1.07711	2393
HCW	HCW444	0.364448	0.254375	0.312911	0.4	1.04225	1.36571	0.883644	439.4	1.0682	1.73644	1.11129	2500
HCW	HCW445	0.41142	0.1865	0.233983	0.4	0.770508	1.41612	0.985303	40.37	0.666056	1.95243	1.21455	1962
HCW	HCW446	0.579459	0.222125	0.252024	0.4	0.804126	1.37624	0.646125	41.03	0.526224	1.65982	0.85791	1327
HCW	HCW447	0.892928	0.187188	0.322776	0.4	1.23525	1.52034	1.02659	0.4	1.03336	1.70663	1.10055	164.8
HCW	HCW448	0.385494	0.180625	0.253541	0.4	0.649544	0.842781	0.66511	7.38	0.531915	1.60819	0.759213	442
HCW	HCW449	0.513113	0.12925	0.144162	0.4	2.0171	1.34587	0.669804	11.24	1.5503	1.73787	0.926135	447.4
HCW	HCW450	1.01022	0.145625	0.157242	0.4	1.80981	1.67612	1.35226	185.7	1.85516	1.65278	1.12456	2500
HCW	HCW451	0.550021	0.12	0.167248	0.4	0.742437	1.37191	0.617995	202.2	1.02664	1.75749	0.699523	2500
HCW	HCW452	0.428291	0.162812	0	0.4	1.03183	1.65043	0.0191042	12.25	0.764234	1.74489	0.123731	632.7
HCW	HCW453	0.390622	0.168563	0.694632	0.4	0.555493	1.26149	1.22378	174.1	0.595883	1.83387	1.36908	2500
HCW	HCW454	0.331119	0.144937	0.357733	0.4	0.594707	0.731742	1.07497	21.33	0.805489	1.78605	1.25032	767
HCW	HCW455	0.291839	0.46925	0.340218	0.4	0.438127	1.22241	1.96767	127.9	0.436281	1.8923	1.44464	2009
HCW	HCW456	0.289647	0.236437	0.110297	0.4	0.445299	0.900742	0.439634	51.96	0.365048	1.66299	0.772635	2301
HCW	HCW457	0.600372	0.201313	0.31323	0.4	0.716087	1.24674	0.832017	218.8	0.819199	1.70099	1.06472	2500
HCW	HCW458	0.900509	0.155188	0.31136	0.4	1.85442	1.37037	1.40522	166.5	1.66153	1.91695	1.13187	2500
HCW	HCW459	0.505597	0.285375	0.358138	0.4	0.856289	0.476711	0.65041	334.9	1.36167	1.64688	0.903244	2500
HCW	HCW460	0.865418	0.151438	0.35276	0.4	1.22978	1.46875	1.1595	70.29	1.08172	1.81387	1.11386	2500
HCW	HCW461	0.585625	0.29275	0.578741	0.4	0.891474	1.47887	1.12798	49.55	0.875236	1.85593	1.30811	1395
HCW	HCW462	0.666487	0.18925	0.468269	0.4	1.22124	1.66337	1.12794	8.56	1.38607	1.91498	1.23242	1306
HCW	HCW463	0.365832	0.19525	0.286477	0.4	1.34098	1.62955	1.02585	5.33	0.780333	1.9397	1.10053	623.1
HCW	HCW464	0.387157	0.145125	0.342983	0.4	2.14326	1.44505	1.35561	229.4	1.97548	1.8427	1.11521	2500
HCW	HCW465	0.259281	0.425563	1.22879	0.4	0.395863	0.892992	1.50977	47.12	0.721202	1.64263	1.64731	1849
HCW	HCW466	0.316996	0.170875	0.293948	0.4	0.9948	1.5263	0.868679	135.5	0.391378	1.7798	1.09126	2500
HCW	HCW467	0.476795	0.141437	0.273077	0.4	1.07799	1.42305	0.839507	11.02	1.45332	1.99068	1.03983	925.1
HCW	HCW468	0.66744	0.2805	0.615298	0.4	1.38069	1.62062	1.45417	56.5	1.46352	1.91347	1.73846	381.4
HCW	HCW469	0.580648	0.292375	0.279357	0.4	0.741171	1.36749	0.645946	494	0.722047	1.88943	0.53702	2500
HCW	HCW470	0.68634	0.146187	0.199079	0.4	1.76678	1.67159	1.13695	120	1.64769	1.91749	0.722808	2500
HCW	HCW471	0.33453	0.157938	0.430957	0.4	0.49166	1.31687	1.44145	30.57	0.444084	1.60074	1.54661	2188
HCW	HCW472	0.737686	0.374625	0.564594	0.4	0.986864	1.36909	1.03688	31.39	1.18478	1.77668	1.19183	586.9
HCW	HCW473	0.254043	0.125	0.38713	0.4	0.498904	1.40943	1.16726	25.77	0.301613	1.9268	1.11826	1743
HCW	HCW474	0.900513	0.141375	0.228089	0.4	1.38683	1.4748	0.884413	201.7	1.20494	1.90914	1.06772	2500
HCW	HCW475	0.752164	0.853344	0.267847	0.4	1.04066	1.46731	0.82972	268.8	1.08956	1.81809	0.963695	2500
HCW	HCW476	0.239105	0.27125	0.241602	0.4	0.418753	1.44655	0.464504	29.01	0.374473	1.67574	0.592485	1533
HCW	HCW477	0.344388	0.151375	0.206858	0.4	1.26823	1.51087	1.08299	42.32	1.42524	1.93302	1.09596	2041
HCW	HCW478	0.402123	0.203063	0.540594	0.4	0.523302	1.35062	1.06604	171.3	0.613952	1.98255	1.28603	2500
HCW	HCW479	0.626235	0.165687	0.27225	0.4	0.840009	1.46605	0.655568	111.8	0.640056	1.91468	0.643978	1914
HCW	HCW480	0.538521	0.178063	0.520956	0.4	0.662984	1.3843	0.928281	9.81	1.28943	1.89234	1.05251	2309
HCW	HCW481	0.590912	0.16875	0.418937	0.4	0.804996	1.63905	1.20595	9.09	0.711689	1.85112	1.40701	984
HCW	HCW482	0.556382	0.19125	0.309843	0.4	1.01253	1.53859	0.845617	56.28	0.922588	1.82793	0.82341	2500
HCW	HCW483	0.339709	0.17825	0.527961	0.4	0.445074	1.23943	1.81118	71.84	0.379948	1.81618	1.3371	1908
HCW	HCW484	0.492116	0.209563	0.368811	0.4	0.895439	1.52375	1.18687	129.4	0.885299	1.9235	1.15425	2500
HCW	HCW485	0.539909	0.175781	0.305375	0.4	0.686454	1.48695	1.40234	43.4	0.926614	1.69542	1.28473	2500
HCW	HCW486	0.366363	0.136687	0.179517	0.4	0.599108	1.55462	1.15749	28.62	0.518282	1.89343	1.48126	2500
HCW	HCW487	0.636848	0.137125	0.2535	0.4	1.11414	1.56959	1.41916	14.76	1.5364	1.87937	1.46413	1298
HCW	HCW488	0.536375	0.208563	0.357383	0.4	0.690156	0.872742	0.49165	145	1.73552	1.55709	1.57959	2500
HCW	HCW489	0.319606	0.243188	0.599328	0.4	0.421211	1.08224	0.976652	0.4	0.382973	1.87172	1.13819	140.1
HCW	HCW490	1.11528	0.330562	0.70357	0.4	0.634173	1.07759	0.95981	120.2	0.25701	1.9497	1.61866	2500
HCW	HCW491	1.0439	0.262813	0.173636	0.4	0.910055	1.5793	1.28983	49.08	0.853359	1.91294	0.476356	977.5
HCW	HCW492	0.93764	0.156562	0.785043	0.4	0.896896	1.33943	1.25312	159.4	1.05486	1.65075	1.32744	2500
HCW	HCW493	0.378216	0.118313	0.241616	0.4	0.437296	0.930492	0.73502	1.53	0.681932	1.71724	1.10349	675.5
HCW	HCW494	0.730455	0.107375	0.230038	0.4	1.33629	1.55737	1.33858	14.15	1.13641	1.74094	0.916931	971.1
HCW	HCW495	0.87944	0.133625	0.82109	0.4	2.08641	1.63098	1.48241	78.08	1.95458	2.06141	1.16653	1167
HCW	HCW496	0.875431	0.15525	0.417203	0.4	0.826817	1.59961	1.51037	23.42	1.39337	1.78819	1.24594	1342
HCW	HCW497	0.386221	0.144625	0.253056	0.4	1.46094	1.45321	1.49332	28.22	1.13522	1.90813	1.11588	2393
HCW	HCW498	0.672028	0.18275	0.641216	0.4	1.06188	1.39511	1.79323	75.04	0.919875	1.94637	1.55977	2500
HCW	HCW499	0.747777	0.170625	0.192588	0.4	1.25276	1.4408	0.723582	53.4	0.734444	1.87219	0.476885	2500
HCW	HCW500	0.495606	0.149875	0.270597	0.4	1.03087	1.61512	1.21179	27.88	0.7234	1.62862	0.935987	2202
HCW	HCW501	0.26687	0.129562	0.550351	0.4	0.328637	1.41892	1.23937	43.91	0.678578	1.46537	1.323	2488
HCW	HCW502	0.520029	0.1775	0.257185	0.4	0.649677	0.309625	0.52639	41.64	0.595848	1.32287	1.3058	1797
HCW	HCW503	0.450139	0.154938	0.603901	0.4	0.505051	1.03074	2.04142	14.11	0.596896	1.84888	1.35167	435.1
HCW	HCW504	0.541027	0.181688	0.474153	0.4	0.601354	1.60293	1.21796	0.72	0.714937	1.90819	1.57789	228.5
HCW	HCW505	1.53375	0.14325	0.429753	0.4	0.960978	1.43342	1.13383	95.85	1.78653	1.96145	0.84188	1428
HCW	HCW506	0.535282	0.239875	0.331421	0.4	0.767219	1.30448	1.16915	60.01	0.732808	1.83019	1.06563	2304
HCW	HCW507	1.03268	0.128375	0.263841	0.4	2.17162	1.4228	1.20583	246.5	1.40665	1.70938	1.05806	2500
HCW	HCW508	0.688315	0.230813	0.427354	0.4	0.903807	1.15055	1.16748	35.66	0.837628	1.89231	0.651521	2072
HCW	HCW509	0.634477	0.152938	0.446003	0.4	1.23045	1.4313	1.46153	1.7	1.07551	1.92856	1.2692	853.2
HCW	HCW510	0.685669	0.197187	0.478762	0.4	0.661475	1.21573	1.03534	10.42	1.21974	1.73987	0.9727	532.7
HCW	HCW511	0.595686	0.190438	0.46127	0.4	0.803635	1.4768	1.14628	3.93	1.17726	1.93991	1.04655	550.7
HCW	HCW512	0.274394	0.399125	1.84909	0.4	0.533781	1.12036	3	49.29	0.564523	1.7503	2.51041	1191
HCW	HCW513	0.515074	0.1705	0.298086	0.4	0.771634	1.26805	1.11749	47.77	0.511242	1.84312	1.08638	1553
HCW	HCW514	0.454041	0.142	0.20138	0.4	0.508131	1.1928	0.723236	9.28	0.734522	1.86569	0.830316	987.2
HCW	HCW515	1.03737	0.157562	0.737003	0.4	1.05416	0.987609	1.26057	46.94	1.46578	1.91488	1.30018	2052
HCW	HCW516	0.747724	0.250375	0.256023	0.4	0.872334	1.58861	1.07568	107.8	0.701294	1.84807	0.653767	2500
HCW	HCW517	0.637584	0.18075	0.731742	0.4	0.8499	1.6478	1.26441	218.9	0.81509	1.99099	1.0891	2500
HCW	HCW518	0.322229	0.110937	0.374472	0.4	0.465119	1.43061	1.19236	252.2	0.957789	1.86413	1.04291	2500
HCW	HCW519	0.734465	0.156	0.397738	0.4	0.994562	1.30942	1.13137	216.4	0.861153	1.89344	0.714495	2500
HCW	HCW520	1.17885	0.135437	0.466438	0.4	1.34035	1.0968	1.13127	6.73	2.16617	1.65181	1.03896	1387
HCW	HCW521	0.774388	0.2105	0.0566715	0.4	1.82663	1.53924	0.239877	217.9	1.22995	1.8795	0.0423799	2222
HCW	HCW522	0.776213	0.26075	0.288773	0.4	0.790095	1.47705	1.08589	246.8	0.579857	1.69074	0.841895	1868
HCW	HCW523	0.226481	0.346313	0.309915	0.4	0.594566	1.40036	1.14995	65.68	1.48407	2.08436	1.33456	2446
HCW	HCW524	0.383651	0.123188	0.769611	0.4	0.902346	1.30368	1.36103	57.99	1.87209	1.68663	1.23186	2500
HCW	HCW525	0.521919	0.111437	0.186446	0.4	0.843525	0.783609	0.535773	28.81	1.25763	1.8405	0.829786	1342
HCW	HCW526	0.480355	0.361875	0.343661	0.4	0.679408	1.41117	1.13259	216.5	0.940189	1.69312	1.08251	2500
HCW	HCW527	0.912294	0.382375	0.409915	0.4	1.53184	1.6463	1.16683	9.23	1.17453	1.54843	0.995243	1681
HCW	HCW528	0.471675	0.140313	0.53808	0.4	0.409104	0.73743	1.04957	37.81	0.741497	1.85638	0.684907	2500
HCW	HCW529	0.343577	0.152812	0.268567	0.4	0.434021	0.32118	0.953086	130.6	0.29696	1.4623	0.667464	1604
HCW	HCW530	0.880419	0.124625	0.32336	0.4	1.21452	0.915992	0.903823	36.18	0.923472	1.64831	1.09332	2349
HCW	HCW531	1.16389	0.172437	0.686062	0.4	1.41362	1.34336	1.1195	5.67	1.24704	1.79651	1.05108	891.2
HCW	HCW532	0.394369	0.12675	0.280151	0.4	0.436706	0.986617	0.85981	19.15	0.437979	1.86669	0.644317	2500
HCW	HCW533	0.737168	0.151875	0.510948	0.4	1.01662	1.35621	1.18234	51.32	0.928169	1.82636	0.956148	2500
HCW	HCW534	0.774668	0.15125	0.231024	0.4	0.903253	1.5818	1.01766	24.48	0.964609	1.70256	0.4919	846.3
HCW	HCW535	0.954567	0.175813	0.0828387	0.4	0.81583	1.32905	0.718546	58.27	0.912412	1.85853	1.08539	584.2
HCW	HCW536	0.378307	0.18925	0.527324	0.4	0.366605	1.10487	1.15011	54.12	0.542154	1.70312	0.83111	1545
HCW	HCW537	1.355	0.166313	0.346182	0.4	2.03652	1.55711	1.11326	174.8	1.48567	1.90362	0.987195	2500
HCW	HCW538	0.468871	0.200375	0.262993	0.4	0.459222	0.959109	0.87326	67.72	0.488669	1.85056	0.880642	2500
HCW	HCW539	0.821227	0.165937	0.25454	0.4	1.19498	1.53555	1.18587	50.88	2.13975	1.78949	0.999687	2033
HCW	HCW540	0.904713	0.154062	0.349304	0.4	1.23689	1.24461	1.48619	74.03	1.2397	1.87786	1.46589	2500
HCW	HCW541	1.01696	0.2035	0.550801	0.4	0.795179	1.22961	1.16412	107.2	0.800791	1.47143	1.64881	2500
HCW	HCW542	1.27686	0.20975	0.0144795	0.4	0.963587	1.53468	0.251668	66.16	1.40742	1.97649	0.0600474	2151
HCW	HCW543	0.617535	0.139063	0.38793	0.4	0.55799	1.03988	1.10243	45.88	0.60287	1.31699	0.95905	2500
HCW	HCW544	0.505729	0.495063	0.486213	0.4	0.732547	1.4858	1.13848	13.73	1.04658	1.71456	1.12005	2014
HCW	HCW545	0.503676	0.212875	0.287808	0.4	0.682482	1.16955	0.822057	28.07	1.14522	1.81924	1.12389	1737
HCW	HCW546	0.259884	0.117813	0.123984	0.4	0.555321	0.87568	0.760949	7.82	1.45117	1.81373	0.763254	2500
HCW	HCW547	0.634515	0.137687	0.661756	0.4	0.815861	1.34273	1.28069	140.9	0.76535	1.87328	1.08018	1555
HCW	HCW548	0.373948	0.264375	0.206665	0.4	0.397961	1.28937	1.08755	21.74	0.384992	1.93088	1.02749	2451
HCW	HCW549	0.655263	0.132375	0.485267	0.4	0.627836	0.19975	0.901737	363.4	0.658669	1.77448	1.08512	2500
HCW	HCW550	0.646937	0.36925	0.372873	0.4	0.740314	1.40886	1.20523	23.09	0.690181	1.90675	1.03128	902.3
HCW	HCW551	0.555261	0.511375	0.377958	0.4	0.987022	1.57123	1.0547	10.77	0.80649	1.94225	0.69234	1827
HCW	HCW552	0.326139	0.129562	0.178151	0.4	0.419797	1.15124	0.624693	212.7	0.7607	1.83098	0.460521	2500
HCW	HCW553	1.10332	0.16325	0.30179	0.4	1.09826	1.40786	1.12688	166.1	1.37193	1.82568	1.19626	1532
HCW	HCW554	1.41088	0.15575	0.374551	0.4	1.46338	1.20924	0.997163	71.12	1.46861	1.8185	1.04264	2069
HCW	HCW555	0.825456	0.146	0.326057	0.4	0.920496	0.524992	1.05873	203.6	0.847435	1.83181	0.861496	2500
HCW	HCW556	0.476719	0.144125	0.356466	0.4	0.865197	1.48848	1.13286	68.12	0.624041	1.7763	0.982904	2500
HCW	HCW557	0.697314	0.140687	0.417105	0.4	1.2221	1.46142	1.28513	44.24	1.94619	1.77362	1.19594	2500
HCW	HCW558	0.401461	0.256125	0.719392	0.4	0.929561	1.45617	1.61483	210.7	1.19179	1.71431	1.35562	2500
HCW	HCW559	0.497596	0.217375	0.238935	0.4	1.39106	1.28255	1.47549	57.58	1.12427	1.92512	1.07314	1232
HCW	HCW560	0.39111	0.176125	0.343284	0.4	1.41524	1.49923	1.13292	0.4	1.30589	1.83999	1.10825	582.4
HCW	HCW561	0.931263	0.2115	0.222748	0.4	1.00317	0.978867	0.892026	78.43	0.931839	1.60812	1.07634	1684
HCW	HCW562	0.499884	0.206625	0.254608	0.4	0.650125	1.2793	1.30607	14.01	1.45358	1.90174	1.52304	1294
HCW	HCW563	0.256858	0.226875	0.949684	0.4	0.258016	1.46698	1.39721	38.52	0.25343	1.97044	1.31294	2375
HCW	HCW564	0.542467	0.148375	0.14126	0.4	0.970078	1.3388	1.03131	227.2	0.64865	1.99498	0.949057	2382
HCW	HCW565	0.776177	0.458062	0.649556	0.4	1.1985	1.31937	1.16229	56.82	0.820179	1.76543	1.07601	1690
HCW	HCW566	0.663646	0.146125	0.539322	0.4	0.875059	1.02293	1.19545	17.39	0.988185	1.41899	1.28135	799.5
HCW	HCW567	0.428224	0.135875	0.277571	0.4	0.473886	0.801859	2.23593	87.4	0.521694	1.8562	1.39938	2500
HCW	HCW568	1.13496	0.13625	0.467565	0.4	1.05777	1.31762	1.22104	8.34	1.87934	1.44724	1.18939	1856
HCW	HCW569	0.570573	0.188938	0.66814	0.4	0.544672	0.342367	1.18993	16.06	0.536556	1.81294	1.31556	1618
HCW	HCW570	0.558311	0.13975	0.252783	0.4	0.710933	1.54793	1.16473	204.4	0.479532	2.13267	1.00193	2500
HCW	HCW571	0.432525	0.151688	0.226807	5.61	0.871593	0.735609	0.922057	209.4	0.351914	1.55094	0.552908	2500
HCW	HCW572	0.618081	0.14025	0.257775	0.4	0.549998	0.480992	0.511721	8.65	0.712542	1.5803	0.529478	790
HCW	HCW573	0.330127	0.151812	0.182235	0.4	0.362061	0.112125	0.456579	17.5	0.342762	0.337562	0.318683	1019
HCW	HCW574	0.591009	0.13375	0.387611	0.4	1.15963	1.59118	1.13443	12.27	0.90584	1.60924	1.0534	888.1
HCW	HCW575	0.481778	0.1295	0.199009	0.4	0.758615	1.4228	1.31922	14.92	2.28723	1.93437	1.05399	1396
HCW	HCW576	0.538951	0.160938	0.506637	0.4	0.497827	1.61474	1.16776	198	0.528666	1.93019	0.997514	2500
HCW	HCW577	0.573306	0.200125	0.426115	0.4	0.766872	1.3488	1.39262	53.41	1.30244	1.7843	1.20384	2500
HCW	HCW578	0.405664	0.135687	0.420051	0.4	0.547287	0.790242	1.09428	46.25	0.66726	1.70425	0.598107	2315
HCW	HCW579	0.94527	0.316688	0.357109	0.4	1.10524	1.63943	0.953778	28.95	1.00154	1.80599	0.69144	1982
HCW	HCW580	0.588552	0.139813	0.36796	0.4	1.54121	1.5693	1.20075	185.9	1.12674	1.81867	1.01978	2500
HCW	HCW581	0.413859	0.179563	0.259094	0.4	1.21024	1.50086	1.22373	1.46	0.941224	1.86151	0.995263	217.5
HCW	HCW582	0.297287	0.155	0.510358	0.4	1.263	1.46037	1.55869	107.3	0.807442	1.77962	1.28189	2500
HCW	HCW583	0.45683	0.129062	0.197899	0.4	1.00757	1.31599	0.771729	104.1	1.5724	1.88975	0.576309	2448
HCW	HCW584	0.453538	0.167687	0.263802	0.4	0.927323	1.60293	1.58785	66.87	1.15212	1.99137	1.00948	2377
HCW	HCW585	0.594249	0.156562	0.687741	0.4	0.903196	1.08015	1.24248	70.63	0.874422	1.6203	1.14879	1527
HCW	HCW586	0.342116	0.125438	0.472657	0.4	0.301889	0.442109	0.969134	5.8	0.536172	1.83742	1.05075	692.7
HCW	HCW587	0.437009	0.205187	0.504956	0.4	0.484037	1.1503	1.10872	62.49	0.354172	1.98555	1.0787	2500
HCW	HCW588	0.519586	0.262688	0.47692	0.4	0.88502	1.53805	1.18132	231	0.986546	1.44374	1.08496	2500
HCW	HCW589	0.517579	0.1885	0.248528	0.4	0.806136	1.14995	0.712354	2.89	0.636161	1.90969	0.866801	931.3
HCW	HCW590	0.722867	0.19575	0.377594	0.4	1.03211	1.54073	1.21681	0.8	0.853426	1.58524	1.07485	486
HCW	HCW591	0.873668	0.140063	0.332487	0.4	0.997663	1.63155	1.32337	11.32	1.2123	1.7335	1.20038	1506
HCW	HCW592	0.512949	0.160094	0.626967	0.4	0.530668	1.43886	1.29297	46.27	0.523694	2.30053	1.94613	1316
HCW	HCW593	0.657032	0.137625	0.250396	0.4	1.12431	1.00349	1.27227	37.77	1.728	1.84206	1.07218	1186
HCW	HCW594	0.769688	0.254812	0.462789	0.4	2.15354	1.5992	1.24514	59.33	1.73342	1.95236	1.03779	2481
HCW	HCW595	0.404976	0.131438	0.5202	0.4	0.486406	1.46093	1.31478	194.7	0.545418	1.86962	1.5377	2500
HCW	HCW596	0.954424	0.136063	0.468463	0.4	2.20325	1.3298	1.48857	20.9	1.34042	1.73199	1.01828	921.1
HCW	HCW597	0.81717	0.124188	0.396127	0.4	0.614243	0.495328	0.821135	34.08	0.484353	1.81031	0.896756	2473
HCW	HCW598	0.743469	0.370063	0.363228	0.4	1.08435	1.33427	1.01942	232.6	1.22859	1.8788	0.884659	2500
HCW	HCW599	0.614984	0.134063	0.2569	0.4	0.678111	1.44294	0.774361	10.31	0.755238	1.91838	0.928816	738.5
HCW	HCW600	0.923174	0.193875	0.186981	0.4	1.54326	1.69712	0.906073	125.1	1.15929	1.94451	0.488279	2447
HCW	HCW601	0.516985	0.131125	0.338002	0.4	1.10579	1.51327	1.2122	27.85	1.37489	1.8795	1.219	1584
HCW	HCW602	0.787706	0.118563	0.637265	0.4	1.011	0.952125	1.16908	8.21	0.650106	2.01605	1.35165	1233
HCW	HCW603	0.982848	0.123063	0.390219	0.4	1.45265	1.40008	1.158	100.4	1.47168	2.03645	1.04723	2500
HCW	HCW604	1.05633	0.123813	0.381728	0.4	1.08641	0.6875	1.17919	4.79	1.94465	1.74561	0.983421	231
HCW	HCW605	0.883121	0.149188	0.488869	0.4	0.918102	1.17849	1.22066	120.5	0.807789	1.87276	1.26231	2500
HCW	HCW606	0.414796	0.213125	0.347088	0.4	0.533884	1.35556	1.17806	45.8	0.630129	1.67067	1.40287	2500
HCW	HCW607	0.690836	0.172937	0.299484	0.4	1.00189	1.4487	1.13614	15.17	0.907841	1.68261	1.06723	2102
HCW	HCW608	0.533792	0.145563	0.350679	0.4	0.838237	1.29169	1.0192	10.84	0.890251	1.82411	0.901753	951
HCW	HCW609	1.1883	0.152188	0.298171	0.4	1.80967	0.394266	0.686707	11.37	1.51871	1.74819	1.11212	422.6
HCW	HCW610	0.526949	0.161312	0.340263	0.4	0.881721	1.40206	0.791569	65.17	0.843694	1.89187	0.880571	2500
HCW	HCW611	0.831495	0.157625	0.372449	0.4	1.23311	1.58052	1.61276	198.9	0.911182	2.1328	1.40066	1764
HCW	HCW612	0.386107	0.157875	0.560005	0.4	0.947849	1.58345	1.27538	71.74	0.574727	2.16917	1.31514	1302
HCW	HCW613	0.62969	0.134563	0.294191	0.4	0.732659	0.330703	0.538047	0.4	0.70434	1.42451	0.506948	208.4
HCW	HCW614	1.06932	0.175625	0.342977	0.4	1.16631	1.09594	1.09938	43.19	1.31318	2.11036	1.13176	2500
HCW	HCW615	0.273023	0.127438	0.233659	0.4	0.29947	1.36895	1.10921	135.1	0.272385	1.77062	1.09675	2500
HCW	HCW616	0.724472	0.262437	0.339943	0.4	0.791115	0.523055	0.838609	234	0.772409	1.48018	0.914608	2500
HCW	HCW617	1.06754	0.460938	0.414231	0.4	2.31051	1.49483	1.23497	34.87	1.86316	1.95355	1.18238	2345
HCW	HCW618	0.567401	0.225688	0.906899	0.4	0.873323	1.65906	1.59842	106.8	0.774727	1.89736	1.31789	2500
HCW	HCW619	1.02179	0.123813	0.343756	0.4	1.14892	1.20389	0.74114	7.55	0.620143	2.21255	1.04563	1178
HCW	HCW620	0.521956	0.1835	0.246004	0.4	0.760321	1.68377	1.2532	1.03	0.850488	1.95136	1.09118	317.1
HCW	HCW621	0.382942	0.150875	0.205201	0.4	0.675487	1.38277	1.11085	34.64	1.17753	1.9268	0.836407	2467
HCW	HCW622	0.502594	0.206187	1.18967	0.4	1.27699	1.62614	2.67099	162.7	1.48094	1.97188	2.19039	2500
HCW	HCW623	0.539711	0.120438	0.409229	0.4	2.01822	1.4912	1.33142	54.08	1.67106	2.00098	1.0953	1698
HCW	HCW624	0.283394	0.210375	0.405497	0.4	0.475896	1.69169	1.49434	51.58	0.437192	2.1703	1.22691	2143
HCW	HCW625	0.534479	0.117688	0.501891	0.4	0.503098	0.460625	1.15117	504.2	1.03417	1.67642	1.19992	2500
HCW	HCW626	0.576032	0.1655	0.357478	0.4	0.817303	1.44087	1.01681	10.04	0.717299	1.67692	1.00498	948.3
HCW	HCW627	0.372883	0.168563	0.149821	0.4	0.980113	1.47894	0.543677	35.42	1.29797	1.99701	0.437208	945.2
HCW	HCW628	1.43294	0.284875	0.697391	0.4	1.47929	1.3555	1.28884	22.57	1.44638	1.8067	1.14893	2500
HCW	HCW629	1.07995	0.167875	0.574254	0.4	1.61701	1.5297	1.26743	3.92	1.35703	1.85405	1.12407	687.9
HCW	HCW630	0.779939	0.1675	0.296288	0.4	0.92983	1.51533	1.14339	71.04	0.965413	1.7925	1.03498	577.5
HCW	HCW631	0.700576	0.231625	0.262785	0.4	0.900869	1.19608	0.678458	41.22	0.853701	1.79468	0.502954	1488
HCW	HCW632	0.702317	0.150438	0.286214	0.4	2.06072	1.6015	1.31259	119.8	1.4227	1.92475	1.13018	1557
HCW	HCW633	0.661289	0.133	0.305863	0.4	0.835306	1.3925	1.00941	12.05	0.569507	1.59755	0.737162	983.1
HCW	HCW634	0.493054	0.24675	0.331361	0.4	0.768295	1.60364	1.2955	18.02	0.552641	1.90742	1.16459	1164
HCW	HCW635	0.36536	0.210375	0.332151	0.4	0.537127	1.1595	0.572764	32.32	0.503083	1.90075	0.534699	2062
HCW	HCW636	0.712135	0.144063	0.226328	0.4	0.892956	1.2905	0.53769	12.42	0.837294	1.6683	0.878904	1000
HCW	HCW637	1.15545	0.165	0.345003	0.4	1.7499	1.46812	1.46545	0.4	1.67909	1.90426	1.12892	1054
HCW	HCW638	0.524018	0.182688	0.798766	0.4	0.649908	0.626305	1.21357	583.1	1.80218	1.58748	1.0095	1854
HCW	HCW639	0.66418	0.137625	0.196599	0.4	0.909018	1.34514	0.862476	6.61	1.47679	1.92386	0.670016	331.4
HCW	HCW640	0.735832	0.107813	0.333936	0.4	0.719718	1.17013	1.17259	4.67	0.571763	1.93273	0.794641	768.8
HCW	HCW641	0.445355	0.3825	0.526904	0.4	0.81284	1.2013	1.96417	0.4	2.13071	1.88694	1.52099	0.4
HCW	HCW642	0.755646	0.201563	0.61894	0.4	1.05221	1.54864	1.77672	128.2	1.02482	2.11586	1.16649	2500
HCW	HCW643	0.681126	0.234187	0.351627	0.4	0.795085	1.44738	1.97664	46.04	0.8256	1.95063	1.1234	2500
HCW	HCW644	0.755274	0.133375	0.386251	0.4	1.07924	1.59162	1.59899	65.44	0.762068	1.92712	1.43206	1559
HCW	HCW645	0.822187	0.222375	0.210418	0.4	0.957715	1.41737	0.810538	41.73	0.779802	1.88138	0.852342	1236
HCW	HCW646	1.08964	0.322125	0.875793	0.4	1.11587	1.24456	1.19742	19.24	1.61321	1.81993	1.40166	369.8
HCW	HCW647	0.493775	0.223562	0.501644	0.4	0.633664	1.03127	1.18009	120.5	0.6506	1.85511	0.986684	1549
HCW	HCW648	0.912192	0.157875	0.731488	0.4	1.39217	1.58127	1.18467	104	1.14199	1.99782	1.14282	2500
HCW	HCW649	0.614582	0.173625	0.27567	0.4	1.89405	1.5842	2.13639	126.6	0.992392	2.11905	1.39033	2389
HCW	HCW650	1.00142	0.159188	0.363993	0.4	1.03618	1.62096	1.44506	103.1	1.09569	1.90351	1.38575	2500
HCW	HCW651	1.68518	0.199313	0.345133	0.4	1.80406	1.57862	1.19077	42.68	2.01813	1.96345	0.740669	2077
HCW	HCW652	0.755967	0.111187	0.486332	0.4	0.987186	1.45886	1.26679	794.4	0.802993	1.96344	1.17138	2500
HCW	HCW653	1.25702	0.263375	0.543631	0.4	1.55137	1.51619	1.67344	66.27	1.43765	1.93738	1.25458	2225
HCW	HCW654	0.991164	0.152938	0.316128	0.4	1.12895	1.41444	1.48033	13.24	0.879326	1.92938	1.08007	651.3
HCW	HCW655	0.835015	0.148375	0.35452	0.4	1.28824	1.48777	1.29621	0.93	0.98902	1.92206	0.9265	257.3
HCW	HCW656	0.476663	0.133687	0.367166	0.4	0.826426	1.51839	1.14106	12.06	0.753544	2.05932	1.04642	241.6
HCW	HCW657	0.896335	0.166813	0.36349	0.4	1.03164	1.5612	1.29085	131.7	1.47197	1.81251	1.18258	2500
HCW	HCW658	0.392507	0.15575	0.28615	0.4	0.497204	0.774141	0.796494	219.7	0.63887	1.76205	1.0333	2088
HCW	HCW659	0.594595	0.134125	0.849936	0.4	1.06556	1.49314	1.20582	18.54	0.995706	1.8985	1.2771	804.2
HCW	HCW660	0.672104	0.290687	0.230675	0.4	0.922295	1.25264	1.18937	183.7	0.999158	1.82426	1.24884	1994
HCW	HCW661	0.378956	0.201563	0.629076	0.4	0.527531	1.33025	1.53967	241.6	2.30432	1.88651	1.23673	2500
HCW	HCW662	0.492763	0.202313	0.402328	0.4	0.938804	1.02414	0.997731	76.17	0.958297	1.80063	1.12097	2500
HCW	HCW663	0.383372	0.119563	0.315799	0.4	0.581115	1.49489	1.09183	31.41	2.31297	1.87573	0.692407	579.7
HCW	HCW664	1.51436	0.116937	0.226565	0.4	0.768952	0.792188	1.45588	596.5	1.01285	2.08705	1.28699	2500
HCW	HCW665	0.447664	0.109188	0.271721	0.4	0.965337	1.6725	1.24594	113.3	0.896682	2.02876	1.05416	2500
HCW	HCW666	0.354047	0.159375	0.242006	0.4	0.682156	1.15508	0.779749	45.26	0.565531	1.87588	0.583008	538.2
HCW	HCW667	0.569359	0.14275	0.497138	0.4	0.951482	1.50206	1.363	4.52	0.742222	1.95057	1.11556	429.4
HCW	HCW668	0.795453	0.381375	0.337691	0.4	1.39765	1.32558	1.16498	36.2	1.09895	2.13286	1.09282	1340
HCW	HCW669	0.689777	0.249125	0.275418	0.4	0.89617	1.30402	0.686007	95.45	0.863369	1.63744	0.583496	2500
HCW	HCW670	0.681293	0.151875	0.4816	0.4	0.857663	1.55483	1.14924	220.1	0.853663	1.83281	1.20678	2500
HCW	HCW671	0.791159	0.157188	0.205955	0.4	0.944767	1.23364	1.18456	64.74	1.42453	1.78256	1.39145	2075
HCW	HCW672	0.609064	0.127438	0.224947	0.4	0.877818	1.20302	1.16248	35.93	0.932801	1.89605	1.30907	1164
HCW	HCW673	1.05705	0.151938	0.313824	0.4	1.13958	0.893828	0.858028	32.95	1.24014	1.53668	1.05444	2500
HCW	HCW674	0.632495	0.147125	0.411192	0.4	0.905656	1.60706	1.18758	28.44	1.18537	1.69855	1.04705	568.9
HCW	HCW675	0.651235	0.141187	0.335441	0.4	1.30238	1.52205	1.75359	20.63	2.24048	1.67056	1.17555	1974
HCW	HCW676	0.692282	0.25825	0.435754	0.4	0.89965	1.48114	1.26207	16.15	0.809725	1.76668	1.04042	124
HCW	HCW677	0.588237	0.134187	0.248657	0.4	0.458694	1.39275	0.750076	129.4	0.393849	1.85312	0.760505	1891
HCW	HCW678	0.56098	0.12675	0.924007	0.4	1.08667	1.55502	1.34273	98.45	1.58932	2.1023	1.29323	1315
HCW	HCW679	0.769631	0.143625	0.102425	0.4	0.975572	1.29812	0.867264	19.06	0.93624	1.84617	0.825905	948.1
HCW	HCW680	0.543884	0.21325	1.16386	0.4	0.721348	1.45265	2.14331	69.85	0.783372	1.718	2.15028	2500
HCW	HCW681	0.644422	0.1395	0.347464	0.4	1.41461	1.55895	1.60378	423.9	0.913999	1.87588	1.16651	2500
HCW	HCW682	0.610116	0.207313	0.185585	0.4	1.64861	1.46677	1.56759	192.4	1.55479	1.92556	1.05337	2500
HCW	HCW683	1.20928	0.307	0.459253	0.4	1.67602	1.44108	1.3457	0.97	1.64026	1.83399	1.01551	100.3
HCW	HCW684	0.308894	0.148688	0.22953	0.4	0.434184	1.4203	0.967615	39.65	0.639952	1.86156	1.00741	1857
HCW	HCW685	0.905133	0.161062	0.150925	0.4	1.51908	1.52163	1.10175	43.61	1.07267	1.7415	0.732174	742.9
HCW	HCW686	0.340794	0.206375	0.487136	0.4	1.95488	1.42789	1.1561	182.5	1.29433	1.74756	0.616097	2500
HCW	HCW687	0.514976	0.146	0.48498	0.4	1.89821	1.50513	1.55357	3.23	1.00444	1.87092	1.13392	651.4
HCW	HCW688	1.177	0.187188	0.236076	0.4	2.47669	1.58083	0.930217	114.2	1.41579	1.92962	0.718139	2126
HCW	HCW689	0.436034	0.151562	0.753017	0.8	0.668386	1.35537	1.35259	223.9	0.71401	1.83686	1.04038	2500
HCW	HCW690	0.719825	0.202063	0.27727	0.4	1.13436	1.03414	1.00953	7.65	0.756544	1.71926	1.03665	2500
HCW	HCW691	0.867249	0.14075	0.300738	0.4	1.5047	1.50327	1.23157	96.72	1.56781	1.99345	0.977899	2500
HCW	HCW692	0.472076	0.139063	0.25671	0.4	0.893592	1.20421	0.940818	79.14	0.689939	1.94742	0.941801	2500
HCW	HCW693	0.687789	0.235625	0.238935	0.4	0.859531	1.47277	0.942646	270.2	1.54457	2.05123	1.11762	2500
HCW	HCW694	0.52711	0.146875	0.45043	0.4	0.907993	1.55337	1.24281	232.8	0.624759	1.75581	1.02078	2500
HCW	HCW695	0.428854	0.156688	0.373594	0.4	0.821974	1.38452	1.19586	135.5	0.689188	1.9077	1.05256	1627
HCW	HCW696	0.760316	0.270562	0.26071	0.4	1.07389	0.87425	0.518708	2.48	0.930135	1.45051	0.305808	359.2
HCW	HCW697	0.593087	0.174187	0.230031	0.4	0.934609	1.57777	1.18256	68.67	0.816583	1.84024	0.779626	1079
HCW	HCW698	0.401644	0.113187	0.480069	0.4	0.611077	1.29933	1.45535	15.93	0.641452	1.89673	1.20705	2027
HCW	HCW699	0.662112	0.147937	0.383984	0.4	1.71518	1.63795	1.41516	17.29	1.55888	2.01107	1.4881	2260
HCW	HCW700	0.766919	0.13	0.189645	0.4	0.905562	0.450766	0.516427	62.83	0.889003	1.69487	1.02511	2500
HCW	HCW701	1.16565	0.190312	0.745943	0.4	1.44938	1.39249	1.49751	25.89	1.20665	1.91861	0.994066	1750
HCW	HCW702	0.665261	0.1275	0.307965	0.4	0.729543	1.46977	1.16936	73.99	0.884719	1.98161	1.08058	1212
HCW	HCW703	0.645337	0.168625	0.360852	0.4	0.931602	1.33331	0.764802	36.45	0.992853	1.97876	0.403176	1948
HCW	HCW704	1.13867	0.16625	0.324318	0.4	1.481	1.10775	0.651365	4.54	1.45685	1.83598	0.665371	2500
HCW	HCW705	0.495681	0.105875	0.383579	0.4	1.06112	1.22774	1.1344	31.07	0.847438	1.6733	1.08393	1810
HCW	HCW706	0.450086	0.248938	0.480823	0.4	0.961527	1.66859	1.27944	185.5	0.593333	1.99762	1.41058	2500
HCW	HCW707	0.341952	0.132062	0.30309	0.4	0.655721	1.38319	1.52615	84.15	1.06126	1.69588	1.18025	2187
HCW	HCW708	0.411271	0.1235	0.264479	0.4	0.858131	1.56383	0.983267	141.6	1.24453	1.78325	0.949455	2373
HCW	HCW709	0.618606	0.11625	0.478346	0.4	0.821052	1.34033	1.25428	16.08	0.698284	1.82067	0.939004	904.3
HCW	HCW710	0.468958	0.228063	0.388824	0.4	0.898847	1.53152	1.1316	37.27	0.621981	2.03545	0.992053	2373
HCW	HCW711	0.498036	0.180688	0.588201	0.4	0.756375	1.32705	1.00121	2203	1.52701	2.22655	0.90896	2427
HCW	HCW712	0.456508	0.438812	0.376012	0.4	0.948649	1.60912	1.3447	8.16	1.55296	1.78868	1.13141	757.6
HCW	HCW713	0.411499	0.132875	0.508198	0.4	0.674171	1.50675	1.16075	63.17	0.954771	1.99006	1.03374	2500
HCW	HCW714	0.724784	0.15625	0.283347	0.4	1.16278	1.61774	1.17609	8.14	1.94862	2.04688	1.0048	446.6
HCW	HCW715	1.36832	0.102938	0.250469	0.4	1.76311	1.32793	0.877799	19.25	1.51118	1.92916	1.04138	2002
HCW	HCW716	0.797779	0.132562	0.265073	0.4	1.666	1.44889	0.936376	253.2	1.79737	1.86805	0.557137	2500
HCW	HCW717	0.841177	0.168063	0.251158	0.4	1.71362	1.61614	1.14783	177.5	1.02981	1.50462	1.02006	1407
HCW	HCW718	0.325592	0.15725	0.421749	0.4	0.898632	1.41162	1.10096	71.72	1.16658	1.84986	1.26412	2500
HCW	HCW719	0.394257	0.1135	0.188266	0.4	0.566669	1.41919	0.956892	301.4	1.56451	1.88987	1.06928	2500
HCW	HCW720	0.55209	0.12975	0.235474	0.4	0.678449	1.44627	1.1331	232.4	0.711309	1.63375	1.06443	2500
HCW	HCW721	0.390577	0.117062	0.280714	0.4	0.594213	1.34625	1.29273	160.8	0.63901	1.92037	1.27732	2500
HCW	HCW722	0.528189	0.147	0.345893	0.4	0.613172	1.26612	0.920428	76.9	0.548721	1.86542	0.925414	2500
HCW	HCW723	0.692512	0.143437	1.02368	0.4	0.856111	1.05206	1.10686	32.39	1.04002	1.96463	1.46343	1883
HCW	HCW724	0.897704	0.182625	0.338796	0.4	1.05625	1.566	1.15966	25.49	0.786751	2.14211	1.15213	1051
HCW	HCW725	0.377478	0.128625	0.290049	0.4	0.756217	1.54425	1.28327	158.3	0.498812	1.85667	1.16194	2500
HCW	HCW726	0.481115	0.3625	0.164532	0.4	0.700273	0.951187	0.63798	176.5	1.5606	1.86348	0.668798	2500
HCW	HCW727	0.894375	0.152188	0.36538	0.4	0.949869	1.5482	1.2195	167.8	1.0478	1.93817	1.12218	2500
HCW	HCW728	0.439969	0.137625	0.33166	0.4	0.520673	0.908242	0.992256	91.63	0.528875	1.86088	0.786145	2500
HCW	HCW729	0.467889	0.274	0.321087	0.4	1.06867	1.26031	1.00778	206.7	0.486015	2.05461	0.738417	2500
HCW	HCW730	0.581316	0.1485	0.295753	0.4	1.0974	1.26824	1.07184	29.15	0.829508	1.8537	1.15856	2500
HCW	HCW731	0.669786	0.166687	0.223019	0.4	0.616734	1.29665	0.728492	66.97	0.443039	1.85	0.68805	2500
HCW	HCW732	0.262502	0.16625	0.433656	0.4	0.419263	1.42252	1.19862	208.6	0.388701	1.78794	1.33071	2500
HCW	HCW733	0.964908	0.1505	0.264962	0.4	1.12944	1.50996	1.15214	177.5	1.3699	1.77731	0.966303	2500
HCW	HCW734	0.546067	0.128812	0.511185	0.4	0.813913	1.39196	1.23383	72.83	1.01237	2.20723	1.39834	2013
HCW	HCW735	0.390189	0.274125	0.0317678	0.4	0.621021	1.33152	0.205006	18.47	0.737733	1.87281	0.0754499	1539
HCW	HCW736	0.511422	0.131125	0.24713	0.4	0.744122	1.50687	1.24362	105.2	0.793381	1.9135	1.01794	2500
HCW	HCW737	0.777151	0.180062	0.615992	0.4	1.03424	1.07034	1.13944	16.72	1.47668	2.1143	0.950433	1243
HCW	HCW738	0.864203	0.194625	0.248131	0.4	0.87173	1.26734	0.69847	129.3	0.711268	2.02536	0.573564	2500
HCW	HCW739	0.342075	0.16875	0.167916	0.4	0.578975	1.42165	0.601394	14.33	0.497887	1.68173	0.776258	1118
HCW	HCW740	0.695862	0.1715	0.151767	0.4	0.86482	1.2214	0.413631	11.08	1.48246	1.86512	0.987479	1202
HCW	HCW741	0.628039	0.1385	0.274345	0.4	0.6894	1.29302	0.748947	98.76	0.940278	1.93236	1.06511	1787
HCW	HCW742	0.494606	0.166187	0.25223	0.4	1.24819	1.38552	1.09367	4.17	0.989469	1.98888	1.01843	1120
HCW	HCW743	0.269817	0.337125	0.349081	0.4	0.479417	1.18127	1.00862	187.7	1.02324	1.93656	0.91352	2500
HCW	HCW744	0.580473	0.149562	0.25195	0.4	1.26424	1.49459	1.05243	7.72	0.751688	1.93	1.03412	828.1
HCW	HCW745	0.624	0.132062	0.867157	0.4	0.726696	1.32566	1.12832	132.3	0.459787	1.92017	2.08294	2500
HCW	HCW746	0.597124	0.140937	0.334399	0.4	0.649112	1.38877	1.11904	60.54	0.595852	1.99867	1.09757	1728
HCW	HCW747	0.48217	0.134063	0.151265	0.4	1.85574	1.48702	1.16664	46.58	2.42956	1.92125	1.08145	813.3
HCW	HCW748	0.635861	0.1665	0.199015	0.4	0.896072	1.22796	1.18282	49.44	0.551373	2.18367	1.53449	1472
HCW	HCW749	0.746297	0.159125	0.420472	0.4	0.762085	1.28046	0.87477	20.54	0.642678	2.0117	0.911639	2500
HCW	HCW750	0.319913	0.242148	0.418054	0.4	0.913236	1.41902	1.15266	125.3	1.67073	1.812	1.03528	2483
HCW	HCW751	0.533161	0.119	0.168797	0.4	0.635401	1.19959	0.903574	58.08	0.572303	1.87042	0.765314	2196
HCW	HCW752	0.284633	0.168375	0.311172	0.4	0.321488	1.45521	1.05862	6.76	0.268994	2.13792	0.948024	500
HCW	HCW753	0.517129	0.140937	0.457374	0.4	0.768363	1.30409	1.14711	157.7	0.920818	1.97973	1.55607	2500
HCW	HCW754	0.464348	0.148875	0.418618	0.4	0.810978	1.42347	1.10598	118.5	0.887234	1.9332	1.48577	2500
HCW	HCW755	1.02471	0.163438	0.0141169	0.4	1.01214	1.2444	0.254497	41.47	0.949325	2.1723	0.114503	2500
HCW	HCW756	0.633756	0.149938	0.515189	0.4	0.742705	1.47059	1.12828	73.18	0.621603	1.77881	1.03471	2500
HCW	HCW757	0.569386	0.120063	0.531187	0.4	0.938017	1.30521	1.16918	56.87	0.631141	2.01573	1.0478	2500
HCW	HCW758	0.465142	0.330062	0.228404	0.4	0.771475	1.45484	1.32633	106.6	0.507611	1.68669	1.22122	910.1
HCW	HCW759	0.754422	0.1345	0.243011	0.4	0.826656	1.26515	0.592872	230.2	1.09782	2.13173	0.402667	2500
HCW	HCW760	0.474942	0.13775	0.448252	0.4	0.377099	0.414625	1.19537	53.88	0.752231	1.73613	1.30808	1354
HCW	HCW761	0.346745	0.287187	0.289765	0.4	0.331661	0.871773	1.22825	120.2	0.59024	1.87275	1.01679	1243
HCW	HCW762	0.643577	0.1355	0.225488	0.4	1.0005	1.31815	1.00305	124	2.0218	2.00195	0.906187	2500
HCW	HCW763	0.896701	0.188375	0.40207	0.4	0.780522	1.49459	1.20663	28.47	1.27967	1.95319	1.03709	2258
HCW	HCW764	0.545072	0.191812	0.434891	0.4	0.968792	1.4869	1.56142	199.6	0.811463	2.03323	1.14896	2500
HCW	HCW765	0.658355	0.13025	0.39219	0.4	1.17228	1.46546	1.30545	232.5	0.707473	2.0653	1.35582	2500
HCW	HCW766	0.33387	0.155562	0.488488	0.4	0.558017	1.26702	1.64088	71.09	0.559419	1.8115	1.37431	1872
HCW	HCW767	0.878508	0.124375	0.178029	0.4	1.21995	1.4035	0.78737	236.3	0.604507	2.09736	0.762165	2223
HCW	HCW768	0.564755	0.15175	0.209615	0.4	1.52255	1.36206	1.10641	317.3	0.922544	1.78298	1.12807	2500
HCW	HCW769	0.650385	0.139937	0.600755	0.4	0.882858	0.760711	1.13413	121.6	0.565061	1.8632	0.882512	2360
HCW	HCW770	0.935392	0.13925	0.384658	0.4	1.02436	0.538773	0.798567	29.75	0.669528	1.67263	0.824548	1905
HCW	HCW771	0.528737	0.155375	0.481646	0.4	0.883395	1.16227	1.71688	20.02	0.669291	2.21186	2.35227	904.2
HCW	HCW772	0.775864	0.194188	1.02429	0.4	0.980077	1.06302	1.4628	57.29	0.743282	1.77967	1.09335	2027
HCW	HCW773	0.626146	0.135563	0.450893	0.4	1.14305	1.52659	1.68828	54.74	1.32485	1.8095	1.04262	2348
HCW	HCW774	0.305942	0.13875	0.47901	0.4	0.366771	1.11915	1.0196	190.5	2.17831	1.84726	1.15261	2500
HCW	HCW775	0.375905	0.126188	0.0857749	0.4	0.362431	0.700586	0.378649	46.51	0.637943	1.65711	0.583004	1117
HCW	HCW776	1.20884	0.234313	0.1591	0.4	1.24454	1.36977	1.09679	77.36	1.44211	1.94544	0.896259	2055
HCW	HCW777	0.681726	0.138563	0.447702	0.4	0.811597	1.42159	1.30642	191.7	0.648885	2.02607	1.22412	2500
HCW	HCW778	0.4469	0.321375	0.289629	0.4	1.08896	1.47919	1.1879	75.25	0.995074	1.99257	1.05275	2437
HCW	HCW779	0.716505	0.549875	0.203358	0.4	0.942451	1.5559	1.23892	8.28	1.53403	2.15061	1.06496	48.81
HCW	HCW780	0.537559	0.139375	0.314532	0.4	0.851989	1.42446	1.21204	190.7	0.716684	1.87781	1.04683	2500
HCW	HCW781	0.917248	0.200937	0.449783	0.4	1.21963	1.63983	1.35252	51.58	1.00081	1.94131	1.07509	2500
HCW	HCW782	0.421244	0.176937	0.247886	0.4	0.691109	1.41456	0.748678	158.8	0.633819	1.92892	0.917564	2500
HCW	HCW783	0.656227	0.176	0.345152	0.4	0.628539	1.26171	0.973114	0.4	0.974202	1.83201	1.08548	397.9
HCW	HCW784	0.461487	0.151312	0.320659	0.4	0.97354	1.42315	1.20018	113.1	0.788378	1.90381	0.985833	2500
HCW	HCW785	0.518919	0.174	0.416941	0.4	1.10649	1.63152	1.24888	139.7	0.874233	1.66761	1.21619	2500
HCW	HCW786	0.907747	0.137563	0.20045	0.4	0.977579	1.11959	0.525942	11.57	1.48425	1.84205	0.413502	649.6
HCW	HCW787	0.652311	0.281687	0.62329	0.4	0.672077	1.15271	1.1699	20.56	0.756117	1.7023	1.14744	1013
HCW	HCW788	0.731135	0.145375	0.289209	0.4	1.00775	1.41121	1.57912	410.4	1.05927	2.13067	1.12438	1940
HCW	HCW789	0.367512	0.180625	0.130442	0.4	0.592132	1.33465	1.05418	0.4	0.473501	1.85917	1.06047	109.5
HCW	HCW790	0.323525	0.245562	0.269447	0.4	0.668874	1.57721	1.26981	15.19	0.76039	2.22673	1.08692	1670
HCW	HCW791	0.510696	0.201125	0.260126	0.4	1.19075	1.70246	1.21592	706.3	1.37572	1.91332	0.651489	2500
HCW	HCW792	0.597834	0.169813	0.226593	0.4	1.05941	1.36052	1.30291	14.27	0.579052	2.00955	1.08687	1456
HCW	HCW793	1.02678	0.18825	0.350708	0.4	1.07394	0.745898	1.24666	44.27	0.893136	1.80742	1.23313	2500
HCW	HCW794	0.480255	0.15375	0.15521	0.4	0.567133	1.2789	1.23438	104.5	0.726616	1.70175	1.21803	2500
HCW	HCW795	0.346577	0.190188	0.26277	0.4	0.560923	1.59327	1.1621	112.1	0.431237	1.85511	0.846532	2500
HCW	HCW796	0.484845	0.14675	0.227709	0.4	0.884649	1.57527	1.16058	33.96	0.829256	2.01926	0.864406	1797
HCW	HCW797	0.458564	0.164875	0.388426	0.4	0.744867	1.41152	2.23456	61.83	0.756742	1.83711	1.09978	2500
HCW	HCW798	0.425965	0.236875	0.395944	0.4	0.379083	0.931836	0.921407	78.3	0.829463	1.83356	1.02448	2500
HCW	HCW799	0.436712	0.261937	0.2515	0.4	0.730511	1.5395	1.06044	110.9	1.32348	1.88806	0.666489	2500
HCW	HCW800	0.907541	0.18925	0.796149	0.4	1.14332	0.966234	1.2504	48.42	1.18099	1.88037	2.11106	2289
HCW	HCW801	0.563155	0.134375	0.770846	0.4	0.856993	0.879773	1.52308	90.75	1.42039	1.82881	1.1079	2500
HCW	HCW802	1.12182	0.160625	0.390577	0.4	1.19303	1.39746	0.96341	10.17	1.11122	1.91467	1.07383	2327
HCW	HCW803	0.619674	0.132125	0.235343	0.4	0.95372	1.34134	1.1254	49.45	0.85656	1.85525	1.03557	2500
HCW	HCW804	1.18828	0.165063	0.716987	0.4	0.720245	1.47877	1.37069	164.7	1.14017	1.98767	1.29723	2500
HCW	HCW805	0.764127	0.137313	0.910519	0.4	0.675317	1.26021	1.19034	39.55	0.804051	1.94475	1.10092	1229
HCW	HCW806	0.40724	0.233	0.465352	0.4	0.441788	1.2564	1.3048	63.6	0.459963	1.80542	1.12602	1759
HCW	HCW807	0.573704	0.164125	0.431489	0.4	0.701692	1.29021	1.18536	66.19	0.454204	2.15142	1.0635	1468
HCW	HCW808	0.237423	0.151812	0.579977	0.4	0.558009	1.32865	1.20083	24.81	0.453849	1.86844	1.0776	1127
HCW	HCW809	0.557865	0.204937	0.318707	0.4	1.02927	1.32821	1.10819	22.86	0.77672	1.66075	1.10698	2500
HCW	HCW810	0.644073	0.16925	0.240095	0.4	1.52144	1.5199	1.27245	11.13	1.0669	1.84906	0.944744	1238
HCW	HCW811	0.53292	0.204313	0.819197	0.4	0.738385	0.466336	1.16215	102	0.247893	1.81986	1.60735	2500
HCW	HCW812	0.643824	0.2375	0.330353	0.4	0.860674	1.13977	1.05091	123.6	1.53658	1.85088	0.885449	2500
HCW	HCW813	0.433363	0.134063	0.400844	0.4	0.598553	1.34709	1.73691	1.17	0.510787	1.81	1.41336	212.9
HCW	HCW814	0.240106	0.12075	0.335562	0.4	0.357298	1.28746	1.13174	85.86	1.03668	1.85263	1.22299	2500
HCW	HCW815	0.642925	0.118	0.339849	0.4	1.10287	1.51277	1.18238	34.05	0.756233	2.01367	1.135	871.3
HCW	HCW816	0.3687	0.110437	0.14156	0.4	0.536161	0.677648	0.590156	24.65	0.462899	1.82248	1.05633	1394
HCW	HCW817	0.685682	0.169875	0.355632	0.4	0.817519	1.18684	0.937714	74.59	0.589617	1.9668	1.10287	2500
HCW	HCW818	0.360031	0.338203	0.293268	0.4	0.954526	1.65315	1.22843	17.96	0.383391	2.05487	1.03652	850.3
HCW	HCW819	1.10704	0.447437	0.429802	0.4	1.52044	0.804086	0.749073	165.9	1.34263	2.01667	1.06566	2381
HCW	HCW820	1.4501	0.155938	0.571093	0.4	1.27439	1.19346	1.14579	89.07	1.29559	1.85295	1.10669	2500
HCW	HCW821	0.380627	0.145125	0.370196	0.4	0.740387	1.54802	1.15371	124.3	0.512633	1.92224	1.0719	2495
HCW	HCW822	0.624175	0.318563	0.453866	0.4	1.11604	1.30877	1.41472	14.32	0.970646	2.01737	1.94229	846.8
HCW	HCW823	0.807345	0.145563	0.385826	0.4	1.06896	1.57384	1.12782	43.89	0.985011	1.84255	1.07024	1169
HCW	HCW824	0.682851	0.1195	0.484969	0.4	0.972476	1.01596	0.92084	39.44	0.704158	1.78381	1.0533	574.1
HCW	HCW825	1.02698	0.126375	0.287446	0.4	0.822436	0.923086	0.76008	19.56	0.437199	2.06555	1.26505	1234
HCW	HCW826	0.282046	0.12	0.26645	0.4	0.366962	1.10859	0.639193	272.6	0.619948	1.96626	0.643067	2500
HCW	HCW827	0.333018	0.134563	0.567719	0.4	0.720843	1.44015	1.24044	33.57	0.916731	2.00681	1.0214	1637
HCW	HCW828	0.850545	0.1525	0.460911	0.4	1.1681	1.30827	1.12836	61.81	1.0482	1.86823	1.06579	2434
HCW	HCW829	0.303374	0.124625	0.318551	0.4	1.4866	1.56688	1.19558	198	1.40479	1.6008	1.07245	1868
HCW	HCW830	0.944031	0.302687	1.0588	0.4	1.21955	1.1562	1.29718	28.54	1.03331	1.86686	1.07267	1014
HCW	HCW831	0.477793	0.169125	0.640528	0.4	2.8424	1.57406	1.93753	24.37	1.98584	1.68655	1.31059	845.6
HCW	HCW832	0.695167	0.190875	0.303991	0.4	0.843039	1.33065	1.03755	9.72	0.910876	1.81995	1.15245	1054
HCW	HCW833	0.727691	0.131562	0.336941	0.4	0.70203	1.38356	1.04815	111.9	2.00905	1.68148	1.01007	2078
HCW	HCW834	0.840242	0.164	0.460605	0.4	0.872743	1.02477	1.05272	123.2	0.730792	1.73848	1.07649	2500
HCW	HCW835	0.339396	0.1395	0.582735	0.4	0.536651	1.35746	1.15486	274.5	0.623263	1.93294	1.063	2500
HCW	HCW836	0.385263	0.144	0.561441	0.4	0.448074	1.40471	1.16784	7.59	0.954483	1.84856	1.09665	1296
HCW	HCW837	0.446781	0.167625	0.451716	0.4	0.873272	1.48171	1.18845	29.74	1.99966	1.93119	1.03963	1010
HCW	HCW838	0.578479	0.199375	0.39456	0.4	0.944465	1.26902	1.13982	283.4	1.71399	1.93394	1.08767	2500
HCW	HCW839	0.524708	0.238063	0.199485	0.4	0.933799	1.15821	0.75426	46.05	0.833472	1.79963	0.959014	1648
HCW	HCW840	0.369716	0.15675	0.327901	0.4	1.85485	1.45784	1.33207	124.6	1.17393	1.82456	1.07533	2500
HCW	HCW841	0.195223	0.138125	0.754056	0.4	0.245428	1.1084	1.00073	64.16	0.225157	1.77462	0.982163	1059
HCW	HCW842	0.83058	0.140063	0.302768	0.4	1.26825	1.03352	0.652394	210.2	1.57797	1.83719	0.727887	2500
HCW	HCW843	0.367446	0.236375	0.322384	0.4	0.333519	0.898961	0.820523	132	0.40845	1.6955	1.00694	2500
HCW	HCW844	0.608925	0.366063	0.383383	0.4	1.01927	1.48902	1.18319	39.09	0.937692	1.91888	0.766388	2445
HCW	HCW845	0.388294	0.133625	0.559291	0.4	0.433337	1.25859	1.14544	32.48	0.587601	1.9705	1.03639	988.3
HCW	HCW846	0.785169	0.123563	0.586264	0.4	0.801605	1.36384	1.17022	65.06	1.02893	1.79806	1.24145	1931
HCW	HCW847	0.452331	0.249	0.413867	0.4	0.418106	1.30609	0.749202	50.55	0.87022	1.78631	1.03725	2450
HCW	HCW848	0.630928	0.199875	0.199332	0.4	0.939826	1.4394	1.2043	33.18	0.788412	2.09792	1.16433	2009
HCW	HCW849	0.368725	0.172687	0.378009	0.4	1.08971	1.53609	1.30529	55.42	1.06934	1.78294	0.98785	1594
HCW	HCW850	0.928957	0.176	0.369887	0.4	0.899926	1.22827	1.10765	0.4	0.847813	1.84344	1.06513	229.4
HCW	HCW851	0.89574	0.190938	0.650721	0.4	1.0376	1.52018	1.54228	6.34	0.734186	1.72242	1.23848	2500
HCW	HCW852	0.937054	0.288875	0.633384	0.4	0.952034	0.833305	0.602874	101.5	1.1981	1.6828	0.747935	1780
HCW	HCW853	0.509594	0.157	0.225649	0.4	0.614718	1.29624	1.11151	144.5	0.549866	1.63769	1.1359	2500
HCW	HCW854	0.71598	0.12475	0.278416	0.4	0.76484	1.32393	0.449216	242.4	0.929165	1.75409	0.698315	2300
HCW	HCW855	0.349606	0.210938	0.970097	0.4	0.376446	0.758012	0.863366	82.72	0.774138	1.78022	1.05294	2500
HCW	HCW856	0.672658	0.159125	0.468408	0.4	0.804953	1.28877	0.906466	243.2	0.79159	1.74037	0.80387	2243
HCW	HCW857	0.763749	0.14025	0.644764	0.4	0.791166	1.28124	1.0282	78.99	0.881196	1.8187	1.26373	1222
HCW	HCW858	0.611802	0.190188	0.676326	0.4	1.53038	1.64593	1.13339	6.77	1.04918	1.9718	0.954642	819.9
HCW	HCW859	0.600116	0.255063	1.05381	0.4	0.672247	0.941449	1.1196	21.46	0.467287	1.69343	1.19004	1110
HCW	HCW860	0.220578	0.32075	0.904079	0.4	0.567023	1.55243	1.13837	5.41	0.414201	1.68163	1.08838	484.2
HCW	HCW861	0.590066	0.191562	0.700507	0.4	0.565559	1.25695	1.15042	295.2	0.550504	1.71922	1.36352	2500
HCW	HCW862	1.13672	0.145937	0.644904	0.4	1.19771	1.37095	1.10374	12.25	1.22696	1.71368	1.08895	481.2
HCW	HCW863	0.419214	0.179	0.52295	0.4	0.800972	1.38414	1.03374	52.04	0.881573	1.78437	0.980105	2500
HCW	HCW864	1.05861	0.343625	0.568078	0.4	1.08774	1.32412	1.04996	380.2	0.998649	1.69555	1.07549	2500
HCW	HCW865	0.799387	0.136063	0.40643	0.4	1.86059	1.49595	1.65441	10.78	1.92876	1.62416	1.25669	1972
HCW	HCW866	0.502085	0.15	0.49117	0.4	0.932126	1.38918	0.600979	12.03	0.805755	1.8475	0.439842	710.2
HCW	HCW867	0.693028	0.2	0.550872	0.4	0.862885	1.36593	0.869765	22.96	1.13429	1.70245	1.08545	2500
HCW	HCW868	0.692747	0.147	0.374872	0.4	1.42008	1.57551	1.1118	388.2	1.31183	1.72768	1.02976	2500
HCW	HCW869	0.92532	0.139813	0.362162	0.4	1.0573	1.58357	0.732024	385.3	0.790165	1.72168	0.403565	2500
HCW	HCW870	0.727264	0.280125	0.887715	0.4	1.27929	1.91196	1.33815	228.7	0.8881	1.92025	1.08823	2500
HCW	HCW871	0.337114	0.190438	0.572363	0.4	0.412355	1.49057	1.07927	45.9	0.618694	1.64511	1.10887	2059
HCW	HCW872	0.86393	0.938617	0.40316	0.4	0.99689	1.50527	1.12564	2.94	1.50039	1.73147	1.41221	889.6
HCW	HCW873	0.509304	0.188125	0.748366	0.4	0.543431	0.782992	0.834893	51.5	0.853338	1.62147	0.674263	2500
HCW	HCW874	0.542061	0.248125	0.396947	0.4	0.715311	1.64174	0.887707	43.72	0.595977	1.90843	1.05735	1704
HCW	HCW875	0.451411	0.224312	0.55026	0.4	1.55257	1.74133	1.02619	6.22	1.04964	1.5947	0.915206	1229
HCW	HCW876	1.19004	0.1965	0.541214	0.4	1.47525	1.80527	1.11348	112.1	1.18048	1.96353	1.04672	2500
HCW	HCW877	0.536227	0.435688	0.496606	0.4	0.684393	1.29525	0.955308	238.6	0.692671	1.9148	1.14009	2500
HCW	HCW878	0.48969	0.243875	0.0638039	0.4	0.518543	1.60863	0.0126667	24.01	0.598956	1.98189	0.0802877	2217
HCW	HCW879	0.904269	0.165187	0.378289	0.4	1.17123	1.16108	0.440054	29.12	1.47491	1.73006	0.790892	1138
HCW	HCW880	0.886399	0.221	0.479639	0.4	0.991435	1.66019	1.07592	75.68	1.16867	1.85987	1.1421	1573
HCW	HCW881	0.614961	0.179313	0.0792961	0.4	0.967647	1.39927	0.0293836	135.6	0.997324	1.86134	0.0831849	2416
HCW	HCW882	0.786822	0.1385	0.288364	0.4	1.12886	1.57934	0.938868	212.2	1.16126	1.87368	1.07015	2500
HCW	HCW883	1.11677	0.492	0.666441	0.4	1.22291	1.76238	1.19564	798.5	1.03664	1.94355	1.15266	2500
HCW	HCW884	0.520414	0.185312	0.400897	0.4	0.89795	1.56802	0.586247	37.35	0.816172	1.89649	0.658236	960.7
HCW	HCW885	0.503203	0.260313	0.752677	0.4	1.28032	1.56871	1.41923	24.39	0.787939	1.68695	1.12363	438
HCW	HCW886	1.58962	0.416063	0.881495	0.4	1.64894	1.92289	1.485	52.43	1.46138	1.90387	1.31614	2500
HCW	HCW887	0.884108	0.18225	0.329074	0.4	0.891289	1.62325	0.875245	236	1.03973	1.74012	0.885318	2500
HCW	HCW888	0.70916	0.14025	0.577878	0.4	1.06731	1.47505	1.40689	313.6	0.887415	1.66461	1.06922	2500
HCW	HCW889	0.399897	0.199	0.826649	0.4	0.694341	1.61802	1.2207	57.4	0.807072	1.80989	1.18137	2500
HCW	HCW890	0.465019	0.152	0.675761	0.4	0.661894	1.22246	1.53537	11.86	0.515957	1.69967	1.81787	1206
HCW	HCW891	0.441994	0.28775	1.12419	0.4	0.659488	1.53152	1.29909	16.72	0.549872	1.91018	1.60067	1804
HCW	HCW892	1.07657	0.210687	0.464152	0.4	1.31819	1.60175	1.3841	254.3	1.07834	1.94542	2.17105	2500
HCW	HCW893	1.12362	0.1345	0.530761	0.4	1.2168	1.61153	1.04335	117.2	1.22561	1.95195	1.02474	2500
HCW	HCW894	0.919604	0.24925	0.365919	0.4	0.962536	1.60693	0.96973	63.12	0.973354	1.8943	1.01511	2500
HCW	HCW895	0.927708	0.406187	1.14384	0.4	1.0395	1.32012	1.86329	4.45	0.79008	1.67843	1.4051	1777
HCW	HCW896	0.837451	0.215875	0.46779	0.4	0.935345	1.58678	1.12998	8.29	0.635302	1.92375	1.00824	1424
HCW	HCW897	0.923933	0.155812	0.266734	0.4	0.830741	1.44378	0.400559	69.59	0.908231	1.73659	0.500014	734.2
HCW	HCW898	0.565834	0.649875	0.755675	0.4	0.644683	1.43181	1.26198	40.71	0.615274	1.74924	1.29772	2351
HCW	HCW899	0.709766	0.155438	0.780551	0.4	0.932919	1.01845	1.09039	146.3	1.05099	1.90487	1.22185	2500
HCW	HCW900	0.587314	0.164187	0.551548	0.4	0.797684	1.30755	1.05404	71.4	0.971215	1.91439	1.08004	2244
HCW	HCW901	0.983572	0.295187	0.993791	0.4	1.68776	1.50565	1.23439	20.31	1.40578	1.72443	1.10017	2209
HCW	HCW902	0.876656	0.1675	0.501666	0.4	1.01706	1.32762	0.743024	4.82	1.17449	1.87583	0.919666	401.2
HCW	HCW903	0.592865	0.150812	0.967574	0.4	1.20602	1.89787	1.23206	49.76	0.996524	1.92668	1.14415	2500
HCW	HCW904	0.520534	0.287062	0.527371	0.4	0.686174	1.30434	0.638635	23.18	0.555245	1.92252	0.846734	1067
HCW	HCW905	0.437822	0.172	0.376836	0.4	0.52695	1.47618	0.869651	29.97	0.430779	2.00507	0.952162	2302
HCW	HCW906	0.73256	0.155938	0.247978	0.4	0.833989	1.28409	0.886115	434.4	0.533137	2.0953	1.17098	2500
HCW	HCW907	0.685366	0.179	0.479741	0.4	1.67709	1.84966	1.08567	1.83	1.43725	1.78932	1.14601	857.1
HCW	HCW908	0.535313	0.125188	0.341686	0.4	0.61176	1.25467	1.12677	30.24	2.09948	1.88481	1.10046	1710
HCW	HCW909	1.19079	0.272437	0.405107	0.4	2.2293	1.58317	1.15292	40.65	1.58962	1.97287	1.06558	2092
HCW	HCW910	0.63081	0.489625	0.579222	0.4	0.679781	1.2598	1.1163	47.97	1.13044	1.79893	1.05914	1947
HCW	HCW911	0.714554	0.297687	0.594801	0.4	0.858646	1.2163	1.32088	14.42	1.20817	2.04395	1.48913	1952
HCW	HCW912	0.785617	0.135625	0.446254	0.4	1.77519	1.58761	1.13154	132	1.10233	1.76512	1.03012	2319
HCW	HCW913	0.477115	0.199063	0.639279	0.4	0.502596	1.49462	1.59596	5.58	0.745156	1.88436	1.07257	591.1
HCW	HCW914	0.353343	0.22625	0.454028	0.4	1.04506	1.38555	1.15563	28.07	1.21766	1.85442	1.37398	574.6
HCW	HCW915	0.999703	0.486	0.30102	0.4	1.58253	1.46962	1.32804	233.3	1.09708	1.936	1.11848	2500
HCW	HCW916	0.677646	0.310375	0.45249	0.4	1.07682	1.65761	1.30163	19.51	1.29454	2.01482	1.05448	1170
HCW	HCW917	0.665025	0.2695	0.513182	0.4	1.01008	0.851047	1.15812	9.27	0.725872	1.69468	1.22904	1100
HCW	HCW918	0.274595	0.123188	0.466172	0.4	0.478719	1.4078	1.22119	40.35	1.15043	1.89587	0.926246	2469
HCW	HCW919	0.462973	0.160188	0.383506	0.4	1.09716	1.42255	1.28334	87.45	1.00977	1.84342	0.994646	2500
HCW	HCW920	0.918453	0.551375	0.644083	0.4	1.04096	1.53074	1.23775	12.86	0.792112	1.78581	1.11894	2500
HCW	HCW921	1.03615	0.1885	0.546211	0.4	1.36559	1.56088	1.59431	117.4	1.16879	2.08198	1.58182	2096
HCW	HCW922	0.616695	0.159938	0.337133	0.4	1.09405	1.36952	1.04459	13.07	0.635836	2.07636	1.14755	1083
HCW	HCW923	0.632632	1.03041	0.397406	0.4	0.595747	1.59806	1.43159	16.85	0.665335	2.10336	1.32277	734.3
HCW	HCW924	0.563147	0.129562	0.390458	0.4	0.744911	1.07525	1.05105	9.4	0.423303	2.07867	1.15654	1772
HCW	HCW925	0.707239	0.145125	0.206903	0.4	0.886904	1.4375	1.07268	99.4	0.49595	2.15973	0.917736	2500
HCW	HCW926	0.620281	0.12275	0.413135	0.4	0.923622	1.38833	1.23324	50.2	0.61605	1.84248	1.0758	1969
HCW	HCW927	1.06419	0.355	0.627755	0.4	1.29408	1.41918	1.31998	184.7	2.67217	1.90419	1.66052	1205
HCW	HCW928	0.210588	0.212312	0.838618	0.4	0.325928	0.617703	1.10589	61.85	0.197024	1.89407	1.0798	1376
HCW	HCW929	0.30434	0.169063	0.473925	0.4	0.914016	1.46395	1.91828	35.24	1.05865	1.7268	1.42175	2022
HCW	HCW930	0.856994	0.180625	0.33535	0.4	0.872371	1.5614	1.174	62.77	2.10193	1.90005	1.11704	2091
HCW	HCW931	0.556151	0.208625	0.489748	0.4	0.697863	1.53275	1.29766	9.69	1.31954	1.74613	1.28335	1068
HCW	HCW932	0.438593	0.156812	0.381977	0.4	2.20095	1.60983	1.42311	12.39	2.54965	1.82976	1.74023	881.7
HCW	HCW933	0.319497	0.168437	0.334283	0.4	0.720489	1.19219	1.14192	155.9	0.753322	1.89398	0.553451	2373
HCW	HCW934	0.613111	0.127688	0.540379	0.4	0.712757	1.494	1.21305	9.8	0.651916	1.95707	1.01602	1036
HCW	HCW935	0.606915	0.272188	0.289144	0.4	0.574882	0.385437	0.741331	146.9	0.670987	1.71313	1.09436	2500
HCW	HCW936	0.967829	0.169875	0.224889	0.4	0.667678	1.09046	0.772968	39.85	1.85058	1.70057	1.12757	2500
HCW	HCW937	1.19946	0.125938	0.614231	0.4	1.43926	1.2778	1.41122	91.19	1.30802	1.90144	1.05032	2500
HCW	HCW938	0.885833	0.13475	0.282486	0.4	1.63425	1.19665	1.01023	268.2	1.22309	1.67613	0.36939	2472
HCW	HCW939	0.50055	0.147625	0.297142	0.4	1.11985	1.51759	1.37491	8.49	1.31883	1.9017	1.24111	505.9
HCW	HCW940	1.28866	0.225812	0.72238	0.4	1.39424	1.3079	1.25774	112.3	1.14154	1.90519	1.04058	415.3
HCW	HCW941	0.622535	0.166625	0.248988	0.4	0.876161	1.17802	0.838123	15.05	0.76001	1.92788	0.625024	1594
HCW	HCW942	0.673973	0.146563	0.2586	0.4	0.511277	0.948211	0.779106	294.6	0.748404	1.82394	0.825866	2500
HCW	HCW943	0.482192	0.150125	0.425855	0.4	0.444021	1.21171	1.36539	48.67	0.619886	1.54968	1.0819	2500
HCW	HCW944	0.65074	0.140813	0.557215	0.4	1.37358	1.70134	1.35029	113.1	1.09387	1.77467	1.05481	2500
HCW	HCW945	0.664673	0.449875	0.403169	0.4	1.01475	1.58759	1.27856	124.5	1.01931	1.86563	1.10099	2500
HCW	HCW946	0.964484	0.15275	0.492632	0.4	1.01195	1.50984	1.61828	51.07	1.40197	1.96166	2.02705	2500
HCW	HCW947	0.320584	0.135937	1.02904	0.4	0.421591	1.4089	1.28679	175.6	0.6028	1.90637	1.16442	2500
HCW	HCW948	0.688604	0.167437	0.285146	0.4	0.91651	1.2434	1.01008	8.94	0.753468	1.99036	1.12191	591
NHR	NHR1	0.28146	0.176875	0.454662	n.a.	0.2868	0.41425	0.507302	n.a.	0.231441	1.85448	0.727627	n.a.
NHR	NHR2	0.203823	0.160875	0.884775	n.a.	0.199011	0.259844	0.649065	n.a.	0.400068	2.08648	1.10703	n.a.
NHR	NHR3	0.497404	0.162938	0.815644	n.a.	0.522257	1.41947	0.830252	n.a.	0.306284	2.14167	1.09	n.a.
NHR	NHR4	0.390142	0.168687	0.440071	n.a.	0.293612	0.221312	0.37936	n.a.	0.26304	1.35542	0.644872	n.a.
NHR	NHR5	0.434615	0.336813	0.622235	n.a.	0.449796	1.43972	1.14387	n.a.	0.401871	2.22367	1.32239	n.a.
NHR	NHR6	0.22836	0.242688	0.738372	n.a.	0.188057	0.511625	0.700578	n.a.	0.217294	1.78405	1.08856	n.a.
NHR	NHR7	0.294556	0.216438	0.663452	n.a.	0.238251	1.23578	0.79336	n.a.	0.180027	2.21717	1.01373	n.a.
NHR	NHR8	0.745867	0.203375	0.492114	n.a.	0.363163	0.467687	0.509383	n.a.	0.760509	2.08242	1.19446	n.a.
NHR	NHR9	0.553629	0.309375	0.956355	n.a.	0.45929	1.32953	1.07468	n.a.	0.472175	2.25811	1.75086	n.a.
NHR	NHR10	0.844647	0.148187	0.692412	n.a.	0.675717	0.708531	0.696659	n.a.	0.800376	1.88823	0.942079	n.a.
NHR	NHR11	0.297281	0.278625	0.367408	n.a.	0.287706	0.3335	0.38173	n.a.	0.282735	1.9873	0.743864	n.a.
NHR	NHR12	0.23543	0.206375	0.551835	n.a.	0.340278	0.649969	1.04056	n.a.	0.578652	2.04848	1.06901	n.a.
NHR	NHR13	0.156844	0.162	0.379236	n.a.	0.146037	0.206563	0.564976	n.a.	0.210702	1.79042	2.18469	n.a.
NHR	NHR14	0.336355	0.161562	0.551158	n.a.	0.330033	0.691094	0.689926	n.a.	0.339814	2.05867	1.13869	n.a.
NHR	NHR15	0.219588	0.233	0.953025	n.a.	0.191476	0.247969	0.758913	n.a.	0.753361	1.94842	1.12592	n.a.
NHR	NHR16	0.314314	0.236125	0.920791	n.a.	0.336464	1.29159	1.06597	n.a.	0.884505	2.11073	1.46298	n.a.
NHR	NHR17	0.568052	0.254188	0.566764	n.a.	0.348759	1.12309	1.54183	n.a.	0.587487	1.98073	1.72068	n.a.
NHR	NHR18	0.413956	0.243875	1.15189	n.a.	0.21227	0.357063	1.06376	n.a.	0.18352	2.12217	1.11499	n.a.
NHR	NHR19	0.285151	0.17575	0.579833	n.a.	0.166518	0.482375	0.742456	n.a.	0.220335	2.0748	1.46617	n.a.
NHR	NHR20	0.402656	0.171937	0.368636	n.a.	0.293623	0.317125	0.360877	n.a.	0.249931	1.98023	0.849025	n.a.
NHR	NHR21	0.358603	0.164313	1.20852	n.a.	0.248309	0.189125	1.133	n.a.	0.941787	2.03286	1.96924	n.a.
NHR	NHR22	0.223145	0.19525	0.501736	n.a.	0.368358	0.2005	0.527183	n.a.	0.227678	0.579625	0.45449	n.a.
NHR	NHR23	0.325762	0.669406	0.359433	n.a.	0.317274	0.42075	0.465863	n.a.	0.400949	1.68336	2.16544	n.a.
NHR	NHR24	0.37923	0.157	0.402869	n.a.	0.379143	0.338594	0.492505	n.a.	0.618145	1.89717	1.10522	n.a.
NHR	NHR25	0.344518	0.264375	0.917785	n.a.	0.24007	0.261406	0.998767	n.a.	0.245719	1.95792	1.00664	n.a.
NHR	NHR26	0.514169	0.145125	0.768795	n.a.	0.430418	0.346523	0.817208	n.a.	0.77819	2.32918	1.73695	n.a.
NHR	NHR27	0.342382	0.222125	1.09192	n.a.	0.270713	0.660586	0.899262	n.a.	0.406791	1.96324	1.07717	n.a.
NHR	NHR28	0.165424	0.357	0.629078	n.a.	0.157439	0.534961	1.13673	n.a.	0.157323	1.78505	1.01794	n.a.
NHR	NHR29	0.244935	0.33818	0.463344	n.a.	0.358829	1.33515	1.23311	n.a.	0.304833	2.08337	2.00596	n.a.
NHR	NHR30	0.22977	0.162375	0.490789	n.a.	0.291693	0.740586	0.572018	n.a.	0.527257	2.29899	1.02096	n.a.
NHR	NHR31	0.526267	0.301375	0.918556	n.a.	0.520911	0.4445	1.10386	n.a.	0.408721	1.83693	0.872899	n.a.
NHR	NHR32	0.435935	0.19275	0.394212	n.a.	0.40425	0.299563	0.488214	n.a.	0.293713	2.06812	0.93551	n.a.
NHR	NHR33	0.495454	0.272562	0.66922	n.a.	0.425226	1.09484	1.00997	n.a.	0.722839	2.1773	0.876201	n.a.
NHR	NHR34	0.411894	0.237625	0.513187	n.a.	0.383982	0.529687	0.644226	n.a.	0.336324	2.12199	1.06376	n.a.
NHR	NHR35	0.35865	0.187625	0.578351	n.a.	0.377343	0.845961	0.592546	n.a.	0.428482	2.23912	0.861609	n.a.
NHR	NHR36	0.228538	0.21275	0.877361	n.a.	0.225677	0.411062	1.07859	n.a.	0.210335	0.764055	1.10294	n.a.
NHR	NHR37	0.526822	0.316312	0.771723	n.a.	0.565187	1.59627	1.27655	n.a.	0.403683	1.5353	1.07075	n.a.
NHR	NHR38	0.620386	0.230063	0.585047	n.a.	0.216556	0.251688	0.355134	n.a.	0.72957	1.43724	1.38275	n.a.
NHR	NHR39	0.726687	0.212625	1.05625	n.a.	0.364344	0.437812	0.794909	n.a.	0.522971	1.50674	1.07856	n.a.
NHR	NHR40	0.34244	0.252312	1.09333	n.a.	0.388507	0.526211	1.66115	n.a.	0.455626	1.47987	1.99038	n.a.
NHR	NHR41	0.435708	0.123875	0.268555	n.a.	0.40516	0.345273	0.745907	n.a.	0.332457	1.66962	1.06111	n.a.
NHR	NHR42	0.501798	0.321875	0.858439	n.a.	0.479799	1.4594	0.854007	n.a.	0.503197	1.87443	1.07805	n.a.
NHR	NHR43	0.463084	0.207375	1.34756	n.a.	0.20489	0.379539	1.06093	n.a.	0.399799	1.91643	1.26439	n.a.
NHR	NHR44	0.326127	0.150625	0.607936	n.a.	0.202319	0.211	0.52195	n.a.	0.243698	1.87412	1.07795	n.a.
NHR	NHR45	0.646117	0.17175	0.700149	n.a.	0.622573	0.3365	0.883165	n.a.	0.406829	1.70432	0.510597	n.a.
NHR	NHR46	0.502099	0.162562	0.625591	n.a.	0.467065	1.44389	1.03893	n.a.	0.571806	1.80932	1.18108	n.a.
NHR	NHR47	0.874523	0.229687	0.43992	n.a.	0.656677	0.951203	0.837546	n.a.	0.77931	1.62513	1.8276	n.a.
NHR	NHR48	0.553944	0.339813	0.656875	n.a.	0.325664	0.22125	0.74063	n.a.	0.295505	0.0583828	0.742306	n.a.
NHR	NHR49	0.288266	0.203563	0.851716	n.a.	0.230681	1.32027	1.44519	n.a.	0.516202	1.65638	2.01541	n.a.
NHR	NHR50	0.506839	0.421992	0.671375	n.a.	0.492521	0.779266	1.11717	n.a.	1.34703	1.7262	1.84058	n.a.
NHR	NHR51	0.446288	0.17725	0.740247	n.a.	0.35289	1.65852	1.02954	n.a.	1.0175	1.65432	0.955349	n.a.
NHR	NHR52	0.802052	0.15425	0.386517	n.a.	0.555051	0.474	0.430635	n.a.	0.59588	1.7067	1.19339	n.a.
NHR	NHR53	0.41924	0.17275	0.445013	n.a.	0.602642	0.432586	0.999114	n.a.	0.29115	1.69345	1.22927	n.a.
NHR	NHR54	0.199561	0.164375	0.422055	n.a.	0.176121	0.519586	0.901175	n.a.	0.289714	1.4442	1.1321	n.a.
NHR	NHR55	0.322537	0.36825	0.639043	n.a.	0.246424	0.441648	0.600694	n.a.	0.21843	1.87602	0.851508	n.a.
NHR	NHR56	0.254819	0.198937	0.430644	n.a.	0.17516	0.379461	2.16877	n.a.	0.184098	1.82258	1.84121	n.a.
NHR	NHR57	0.498547	0.359402	0.267214	n.a.	1.3657	1.80709	1.63486	n.a.	0.322118	1.81183	0.280354	n.a.
NHR	NHR58	0.320169	0.144813	0.758845	n.a.	0.358756	1.41152	2.55618	n.a.	1.32941	1.8937	2.18779	n.a.
NHR	NHR59	0.429294	0.152188	0.678237	n.a.	0.26118	0.428789	1.03939	n.a.	0.386923	1.8917	1.30206	n.a.
NHR	NHR60	0.1983	0.3395	0.531313	n.a.	0.146962	0.864461	0.746344	n.a.	0.201549	1.80827	1.34977	n.a.
NHR	NHR61	0.310972	0.360063	1.06627	n.a.	0.118029	0.517625	1.05584	n.a.	0.796583	1.55158	1.24488	n.a.
NHR	NHR62	1.14525	0.3725	0.716335	n.a.	0.909308	0.789836	0.790396	n.a.	1.993	1.85608	1.33192	n.a.
NHR	NHR63	0.556393	0.165063	0.792156	n.a.	0.330704	0.572562	1.07218	n.a.	0.583692	1.77645	1.17705	n.a.
NHR	NHR64	0.496121	0.159812	1.02701	n.a.	0.365253	0.216938	1.09364	n.a.	0.284575	0.512914	1.29299	n.a.
NHR	NHR65	0.488199	0.136937	0.330546	n.a.	0.344995	0.52425	0.62491	n.a.	0.309072	1.7787	0.833997	n.a.
NHR	NHR66	0.305688	0.221438	0.496062	n.a.	0.370447	0.775336	0.557432	n.a.	0.163847	1.84183	0.911487	n.a.
NHR	NHR67	0.493432	0.1885	0.658741	n.a.	0.643256	0.557148	0.787793	n.a.	0.387543	1.8342	0.759968	n.a.
NHR	NHR68	0.774108	0.176187	0.695171	n.a.	0.470445	1.37815	1.1002	n.a.	0.481558	2.02514	1.74222	n.a.
NHR	NHR69	0.733681	0.180125	0.289401	n.a.	0.756349	1.34971	0.483543	n.a.	0.587601	1.9747	1.00026	n.a.
NHR	NHR70	0.180461	0.184438	0.43777	n.a.	0.147123	0.360336	0.690737	n.a.	0.15694	1.8947	1.03911	n.a.
NHR	NHR71	0.471648	0.224688	0.592621	n.a.	0.465846	0.483109	0.809231	n.a.	0.472263	1.81183	0.967191	n.a.
NHR	NHR72	0.441061	0.2305	0.222115	n.a.	0.477484	0.5175	0.240693	n.a.	0.2642	1.6107	0.483163	n.a.
NHR	NHR73	0.590299	0.339438	0.370966	n.a.	0.278538	0.446313	0.348764	n.a.	0.287402	1.93664	0.516284	n.a.
NHR	NHR74	0.26495	0.263188	0.411978	n.a.	0.563603	1.39504	1.27145	n.a.	0.521124	2.0497	1.59325	n.a.
NHR	NHR75	0.566233	0.530625	0.905121	n.a.	0.509868	1.43316	1.09489	n.a.	0.395323	1.87552	1.71111	n.a.
NHR	NHR76	0.420228	0.245375	0.613566	n.a.	0.346362	0.387727	0.955891	n.a.	0.446872	1.83589	1.20686	n.a.
NHR	NHR77	0.971723	0.147687	0.447887	n.a.	0.686657	0.140602	0.949074	n.a.	0.561948	1.62527	0.358844	n.a.
NHR	NHR78	0.266879	0.537813	0.866708	n.a.	0.240543	0.205852	2.0742	n.a.	0.159783	1.57039	1.92332	n.a.
NHR	NHR79	0.525834	0.11425	0.583933	n.a.	0.371128	0.2475	0.481862	n.a.	0.661067	1.8472	1.24563	n.a.
NHR	NHR80	0.308418	0.131375	0.477686	n.a.	0.535468	1.21266	0.819126	n.a.	0.391547	1.83152	1.38769	n.a.
NHR	NHR81	0.293194	0.218125	0.755197	n.a.	0.384806	0.865352	1.13036	n.a.	0.380237	1.93014	1.33111	n.a.
NHR	NHR82	0.45644	0.208875	0.406433	n.a.	0.481894	1.3226	0.509439	n.a.	0.376025	1.96077	1.28218	n.a.
NHR	NHR83	0.524276	0.284875	0.51784	n.a.	0.403679	1.27929	0.922458	n.a.	0.328238	1.84777	1.09899	n.a.
NHR	NHR84	0.328942	0.164437	0.356763	n.a.	0.219322	0.3055	0.246078	n.a.	1.04766	1.9822	1.91856	n.a.
NHR	NHR85	0.285165	0.537375	0.623606	n.a.	0.184251	0.176539	1.2009	n.a.	0.198797	1.81352	1.14735	n.a.
NHR	NHR86	0.29606	0.157438	0.768763	n.a.	0.626461	1.52554	1.14845	n.a.	0.278069	1.8957	1.84435	n.a.
NHR	NHR87	0.566003	0.275125	1.0509	n.a.	0.436048	0.937039	1.12767	n.a.	0.275437	1.88145	1.09856	n.a.
NHR	NHR88	0.575189	0.168437	0.412171	n.a.	0.443741	0.445164	0.379145	n.a.	0.504314	1.27908	1.15844	n.a.
NHR	NHR89	0.272811	0.155562	0.226099	n.a.	0.16853	0.477625	1.63442	n.a.	0.217527	1.35427	2.10129	n.a.
NHR	NHR90	0.453666	0.24225	0.234076	n.a.	0.246435	0.457875	0.207413	n.a.	0.645758	1.8002	0.502361	n.a.
NHR	NHR91	0.367125	0.50259	1.02854	n.a.	0.521934	1.41529	2.20365	n.a.	0.717306	1.83483	2.2574	n.a.
NHR	NHR92	0.34418	0.18225	0.88322	n.a.	0.169145	0.259125	0.369407	n.a.	0.160398	0.668828	0.574316	n.a.
NHR	NHR93	0.548645	0.164	0.723143	n.a.	0.300132	0.701477	0.473425	n.a.	0.257167	1.8037	0.863885	n.a.
NHR	NHR94	0.636162	0.247812	0.504162	n.a.	0.721199	1.21404	1.15603	n.a.	0.422186	1.83289	1.2167	n.a.
NHR	NHR95	0.449091	0.226188	1.01336	n.a.	0.31527	1.6791	1.13595	n.a.	0.563871	1.51583	1.15779	n.a.
NHR	NHR96	0.966865	0.244562	1.24283	n.a.	0.598373	0.810102	2.45258	n.a.	1.49022	1.81339	2.3267	n.a.
NHR	NHR97	0.411597	0.132125	0.851092	n.a.	0.239521	0.492164	0.803679	n.a.	0.196628	1.69908	1.10248	n.a.
NHR	NHR98	0.468553	0.47325	1.04675	n.a.	0.628664	1.17779	1.14541	n.a.	0.466794	1.66508	0.99265	n.a.
NHR	NHR99	0.213036	0.175187	0.884077	n.a.	0.133235	0.36275	0.543198	n.a.	0.132174	1.88995	1.16948	n.a.
NHR	NHR100	0.226384	0.295375	0.982494	n.a.	0.19094	0.58375	0.957656	n.a.	0.210312	1.38739	1.14661	n.a.
NHR	NHR101	0.72928	0.156625	1.07464	n.a.	0.520287	0.366187	0.615678	n.a.	0.363839	1.62639	1.1486	n.a.
NHR	NHR102	0.438664	0.184438	0.870708	n.a.	0.24615	0.602789	0.593064	n.a.	0.29156	1.97464	0.883523	n.a.
NHR	NHR103	0.328894	0.264813	0.839869	n.a.	0.673062	1.41266	1.17293	n.a.	0.360296	1.81258	1.38969	n.a.
NHR	NHR104	0.279638	0.130625	0.614699	n.a.	0.208431	0.168352	0.534193	n.a.	0.165537	1.61052	1.23888	n.a.
NHR	NHR105	0.232038	0.148438	0.52206	n.a.	0.177535	0.215164	0.490988	n.a.	0.209577	1.71658	1.12522	n.a.
NHR	NHR106	0.463512	0.145125	0.366219	n.a.	0.326253	0.271937	0.202999	n.a.	0.315993	1.78127	0.452665	n.a.
NHR	NHR107	0.277195	0.1345	0.271048	n.a.	0.299845	0.582414	0.584666	n.a.	0.17503	1.87677	0.322043	n.a.
NHR	NHR108	0.226994	0.159812	0.367956	n.a.	0.206708	0.498289	0.239304	n.a.	0.200174	1.84427	0.411696	n.a.
NHR	NHR109	0.336368	0.105125	0.532173	n.a.	0.193494	0.321461	0.599247	n.a.	0.319604	1.73058	1.05891	n.a.
NHR	NHR110	0.729919	0.201	0.632985	n.a.	0.550727	0.45175	0.503368	n.a.	0.756735	1.86658	1.15414	n.a.
NHR	NHR111	1.77619	0.157062	0.804293	n.a.	1.69521	1.18691	1.15986	n.a.	1.52487	1.84083	1.94025	n.a.
NHR	NHR112	0.707199	0.375465	0.396918	n.a.	1.58486	0.337789	0.331143	n.a.	1.26072	1.6847	0.569624	n.a.
NHR	NHR113	0.682643	0.410125	0.889121	n.a.	0.41433	1.67779	1.11555	n.a.	0.438844	1.74208	1.23473	n.a.
NHR	NHR114	0.62679	0.256188	0.638095	n.a.	0.440338	0.463664	0.407201	n.a.	0.695272	1.85439	1.06935	n.a.
NHR	NHR115	0.60025	0.1465	0.888034	n.a.	0.710928	0.41275	0.685598	n.a.	0.575944	1.52327	2.20612	n.a.
NHR	NHR116	0.422224	0.13975	0.273995	n.a.	0.25911	0.191875	0.152701	n.a.	0.329645	0.586938	0.231003	n.a.
NHR	NHR117	0.491212	0.0975	0.122609	n.a.	0.476587	0.362687	0.178871	n.a.	1.09962	1.75914	2.22625	n.a.
NHR	NHR118	0.466842	0.338313	0.65805	n.a.	0.146898	0.551687	0.808355	n.a.	0.880563	1.48295	2.3465	n.a.

## Sheet: Fig3
			t1
Cohort	ID	Age	IgM_ODn	IgG_cODn	IgA_cODn	RBD (UmL) (undiluted)
HCW	HCW1	23	0.858136	1.54937	0.688741	25.3
HCW	HCW2	30	0.969971	1.4057	0.937798	149.8
HCW	HCW3	37	0.744883	1.2047	1.04418	2500
HCW	HCW4	38	1.07167	1.4747	0.835348	2500
HCW	HCW5	58	0.886909	1.21326	0.833796	2500
HCW	HCW6	46	1.11582	0.801012	0.789262	1.99
HCW	HCW7	35	0.752837	1.31689	1.19164	2500
HCW	HCW8	33	1.32212	1.50776	1.26472	126.9
HCW	HCW9	38	0.717052	0.733074	1.03368	2500
HCW	HCW10	45	0.2574	1.47526	1.14722	2500
HCW	HCW11	29	1.90384	1.73195	1.23232	2500
HCW	HCW12	44	1.41945	1.48889	1.28517	111.6
HCW	HCW13	59	1.79296	1.67251	1.9682	2500
HCW	HCW14	28	0.971796	1.42864	0.831937	112.4
HCW	HCW15	49	0.847594	1.31707	0.909474	2500
HCW	HCW16	23	0.70543	1.26039	0.860346	2500
HCW	HCW17	42	1.29496	1.46757	0.981276	2500
HCW	HCW18	27	0.703935	1.77452	1.19842	2500
HCW	HCW19	41	0.837188	1.0892	0.816163	2500
HCW	HCW20	33	0.763699	1.46807	0.761394	2500
HCW	HCW21	65	0.839955	1.54551	1.092	2500
HCW	HCW22	46	0.601611	1.18807	0.916098	2500
HCW	HCW23	65	1.34525	1.64007	1.11738	217.5
HCW	HCW24	29	0.954356	1.38632	1.07404	169.3
HCW	HCW25	32	0.521406	1.51664	1.0233	136.9
HCW	HCW26	66	1.09157	1.29745	1.4587	105.1
HCW	HCW27	25	1.17098	1.61826	1.11148	234.9
HCW	HCW28	36	1.25986	1.54939	0.928546	128.5
HCW	HCW29	27	1.56626	1.54226	1.10112	112.7
HCW	HCW30	37	1.08593	1.56395	1.15723	234.6
HCW	HCW31	24	0.700476	1.05805	0.63859	2500
HCW	HCW32	46	1.1505	1.39326	1.1247	2500
HCW	HCW33	48	0.841427	1.70045	1.26807	142.3
HCW	HCW34	38	0.94331	1.54518	0.66265	2500
HCW	HCW35	26	0.773091	1.58257	1.15805	2500
HCW	HCW36	48	0.931038	1.12714	1.03239	2500
HCW	HCW37	51	0.808257	1.2707	0.0337341	2500
HCW	HCW38	55	1.17877	1.53126	1.03893	101.6
HCW	HCW39	67	0.58899	1.60564	0.714509	2500
HCW	HCW40	39	1.32825	1.39889	1.32687	22.61
HCW	HCW41	23	0.932713	1.35993	1.76461	2500
HCW	HCW42	63	0.493421	0.652137	0.329875	2500
HCW	HCW43	51	1.43549	1.61333	1.13256	2500
HCW	HCW44	37	1.30637	1.60776	1.14149	248.9
HCW	HCW45	38	1.37965	1.58195	1.06073	2500
HCW	HCW46	28	1.06483	1.54207	1.01345	237.7
HCW	HCW47	22	1.10672	1.43489	0.938842	2500
HCW	HCW48	24	0.89982	1.77251	1.37604	194.1
HCW	HCW49	32	1.09305	1.38201	0.849793	122.9
HCW	HCW50	32	1.18461	1.51358	1.05153	22.18
HCW	HCW51	48	0.959957	1.10307	1.09108	16.53
HCW	HCW52	43	0.75028	1.60126	1.35165	123.1
HCW	HCW53	59	0.733054	1.25889	1.51955	142.3
HCW	HCW54	61	0.575701	1.31718	1.11251	23.17
HCW	HCW55	50	0.877628	1.6023	1.09496	161.9
HCW	HCW56	39	1.26778	1.53689	1.14663	2500
HCW	HCW57	49	0.861703	1.29682	1.07431	2500
HCW	HCW58	47	1.57743	1.72827	1.09493	148.2
HCW	HCW59	60	0.673308	1.59176	1.0233	170.3
HCW	HCW60	35	0.803027	1.51182	1.09614	131.5
HCW	HCW61	36	0.609711	1.29945	1.06258	2500
HCW	HCW62	35	1.422	1.51389	0.976061	149.7
HCW	HCW63	61	0.57726	1.40115	0.985001	2500
HCW	HCW64	39	1.29126	1.20832	0.646309	21.26
HCW	HCW65	51	0.509009	1.45062	1.63366	147.4
HCW	HCW66	37	1.21501	1.38562	1.12852	2500
HCW	HCW67	50	0.566792	1.10501	0.803144	2500
HCW	HCW68	44	1.31254	1.43057	0.956948	24.05
HCW	HCW69	51	0.66153	0.995012	0.60221	130.1
HCW	HCW70	44	1.2866	1.3392	1.18489	2500
HCW	HCW71	45	1.04932	0.915992	1.30849	2500
HCW	HCW72	29	1.14026	1.51145	0.800136	170.4
HCW	HCW73	53	0.462094	1.40001	0.908444	22.83
HCW	HCW74	63	0.829661	1.76483	2.21553	2500
HCW	HCW75	41	0.849203	1.5067	0.861056	19.31
HCW	HCW76	48	0.508064	1.33074	0.665811	2500
HCW	HCW77	31	0.966231	1.28849	0.830333	2500
HCW	HCW78	52	1.43583	1.7455	1.12667	244.8
HCW	HCW79	35	1.63111	1.67607	1.40201	2500
HCW	HCW80	39	0.465632	0.46575	0.394427	1.54
HCW	HCW81	27	1.03684	0.929492	1.01265	2500
HCW	HCW82	25	1.86396	1.55924	1.03543	2500
HCW	HCW83	60	0.769949	0.798266	0.603193	21.91
HCW	HCW84	55	0.835885	1.42555	1.09838	2500
HCW	HCW85	35	1.19694	1.39537	0.79853	2500
HCW	HCW86	34	1.07299	1.73416	1.06323	2500
HCW	HCW87	52	1.21632	1.35355	1.11922	202.1
HCW	HCW88	49	1.45631	1.82307	1.13843	2500
HCW	HCW89	27	1.29711	1.61384	0.997092	120.4
HCW	HCW90	44	0.96009	1.76025	1.16284	144.5
HCW	HCW91	23	1.64259	1.93299	1.10414	217.9
HCW	HCW92	49	0.527542	1.57116	1.08554	2500
HCW	HCW93	33	1.2982	1.35238	0.730696	17.88
HCW	HCW94	31	1.03813	1.77669	1.07689	2500
HCW	HCW95	26	1.48526	1.90013	1.79504	2500
HCW	HCW96	48	0.375341	0.994117	0.606117	13.57
HCW	HCW97	40	1.34041	1.47705	1.2293	223.1
HCW	HCW98	51	0.738176	1.35349	1.0781	2500
HCW	HCW99	55	1.05528	1.14002	1.03997	2500
HCW	HCW100	44	1.65871	1.66044	1.1416	125.7
HCW	HCW101	46	0.891384	1.6477	1.92705	148.1
HCW	HCW102	23	1.13543	1.46263	0.828527	2500
HCW	HCW103	39	1.33539	1.23449	1.23395	2500
HCW	HCW104	37	0.798765	1.33839	0.675631	2500
HCW	HCW105	43	0.67713	1.18905	1.44535	182.1
HCW	HCW106	30	0.944502	1.55962	1.39764	192.8
HCW	HCW107	37	1.11579	1.27299	1.06985	2500
HCW	HCW108	30	1.23249	1.45274	0.728187	2500
HCW	HCW109	58	0.379436	1.08569	0.623235	2500
HCW	HCW110	56	1.73751	1.31705	1.0613	247.6
HCW	HCW111	27	0.961344	1.61463	1.0605	2500
HCW	HCW112	63	0.781947	1.57757	1.09025	219.7
HCW	HCW113	53	0.863869	1.26174	1.47364	2500
HCW	HCW114	45	0.859423	1.5685	0.96138	2500
HCW	HCW115	26	0.955927	1.66924	1.10719	2500
HCW	HCW116	58	0.958127	1.50145	1.10721	2500
HCW	HCW117	28	1.17565	1.40013	0.484755	133.8
HCW	HCW118	53	1.16862	1.36968	1.0476	2500
HCW	HCW119	59	1.28107	1.19025	2.23536	132.1
HCW	HCW120	55	1.15597	1.45337	1.07957	2500
HCW	HCW121	60	0.625282	1.2775	1.1926	20.48
HCW	HCW122	60	0.692241	1.56075	1.13142	155.3
HCW	HCW123	45	1.16982	1.64813	1.43667	166.7
HCW	HCW124	32	0.711261	1.45845	1.11705	20.89
HCW	HCW125	24	0.705672	1.04	0.584075	11.85
HCW	HCW126	33	1.9854	1.45813	1.03841	2500
HCW	HCW127	50	1.26378	1.43874	1.53942	11.33
HCW	HCW128	68	0.67259	1.43201	1.02412	2500
HCW	HCW129	25	0.490567	1.55837	1.57717	2500
HCW	HCW130	50	0.507398	1.57219	1.25269	2500
HCW	HCW131	28	0.840768	1.46768	1.12722	19.64
HCW	HCW132	42	1.35921	1.39018	1.0965	2500
HCW	HCW133	44	1.01982	1.1907	0.803017	2500
HCW	HCW134	25	1.40722	1.67701	1.32833	243.5
HCW	HCW135	58	0.663381	1.63512	1.0133	2500
HCW	HCW136	51	1.0077	1.4353	0.96641	145.4
HCW	HCW137	57	0.86321	1.49314	1.34565	204.5
HCW	HCW138	54	0.704029	1.62507	1.41746	2500
HCW	HCW139	56	0.663012	1.19707	0.599265	22.09
HCW	HCW140	51	0.857825	1.45663	0.74295	2500
HCW	HCW141	46	1.54553	1.86202	1.09785	2500
HCW	HCW142	29	0.940156	1.67905	1.82071	160.6
HCW	HCW143	61	0.232925	0.658504	0.558684	18.48
HCW	HCW144	54	0.806235	1.49177	0.974069	2500
HCW	HCW145	62	0.734077	1.43375	0.89597	2500
HCW	HCW146	36	1.74291	1.62019	0.957695	2500
HCW	HCW147	35	1.45793	1.68432	1.09388	158.4
HCW	HCW148	40	1.75152	1.48899	1.03233	2500
HCW	HCW149	37	0.870013	1.57	0.903231	2500
HCW	HCW150	31	0.600265	1.16033	0.35725	2500
HCW	HCW151	19	1.37172	1.60049	1.12609	239.3
HCW	HCW152	64	0.613735	1.2257	0.645654	25.5
HCW	HCW153	25	0.757186	1.6208	1.03965	130.6
HCW	HCW154	64	1.64813	1.21633	0.78024	2500
HCW	HCW155	42	0.774087	1.52493	1.13674	2500
HCW	HCW156	60	1.27104	1.50769	1.10691	2500
HCW	HCW157	49	1.45359	1.4925	0.594781	199.9
HCW	HCW158	28	0.8377	1.29489	1.08573	2500
HCW	HCW159	61	0.670681	1.47352	0.966384	2500
HCW	HCW160	25	0.918031	1.92777	1.05875	2500
HCW	HCW161	63	1.24178	1.40107	1.50304	107.6
HCW	HCW162	46	1.04561	1.34425	1.71541	2500
HCW	HCW163	62	0.991495	1.72857	1.08637	22.8
HCW	HCW164	49	0.586419	1.52149	1.11815	119.9
HCW	HCW165	62	0.745407	1.76413	1.10334	20.93
HCW	HCW166	32	1.21978	1.57252	1.16829	158.5
HCW	HCW167	67	0.801433	0.722211	0.633281	12.15
HCW	HCW168	50	1.2175	1.77269	1.27888	2500
HCW	HCW169	50	0.85751	1.50724	1.0873	2500
HCW	HCW170	33	0.625663	1.53858	0.893684	203.4
HCW	HCW171	41	1.48057	1.70575	0.985981	2500
HCW	HCW172	24	1.18902	1.51675	1.09171	2500
HCW	HCW173	39	1.01378	1.08308	0.827785	20.23
HCW	HCW174	45	0.439833	1.49175	1.11827	2500
HCW	HCW175	59	0.71687	0.322191	0.729344	0.58
HCW	HCW176	33	1.30801	1.55369	1.03632	2500
HCW	HCW177	55	0.862712	1.67282	1.25161	2500
HCW	HCW178	27	1.20992	1.5834	1.09824	244.1
HCW	HCW179	29	1.41485	1.59574	1.07281	221.8
HCW	HCW180	43	1.47605	1.65469	0.939915	115.1
HCW	HCW181	34	1.89425	1.66195	1.1397	206.2
HCW	HCW182	32	1.11546	1.61225	1.16744	113.4
HCW	HCW183	57	1.77337	1.47007	0.551939	2500
HCW	HCW184	61	0.821871	1.75589	1.60357	20.19
HCW	HCW185	44	1.3215	1.64513	1.13745	2500
HCW	HCW186	27	0.406028	1.28827	0.821723	14.09
HCW	HCW187	33	1.79724	1.6853	1.09618	199.2
HCW	HCW188	43	1.27574	1.6707	1.04289	214.9
HCW	HCW189	51	1.16712	1.41444	1.09358	109.9
HCW	HCW190	47	0.692696	0.755891	0.525867	2500
HCW	HCW191	33	1.3305	1.45302	1.07566	2500
HCW	HCW192	33	1.06721	1.59931	1.47852	156.6
HCW	HCW193	42	1.48629	1.16599	0.832102	2500
HCW	HCW194	48	1.1749	1.54432	1.0242	2500
HCW	HCW195	55	0.370758	1.02346	0.865721	2500
HCW	HCW196	24	0.957189	1.48002	0.836861	109.9
HCW	HCW197	42	0.726057	0.92293	0.998145	2500
HCW	HCW198	35	1.6313	1.77345	1.63657	2500
HCW	HCW199	57	1.49569	1.51982	0.779061	2500
HCW	HCW200	35	0.996533	1.67833	0.913002	159.7
HCW	HCW201	34	1.08047	1.59633	0.87434	147.1
HCW	HCW202	29	0.988283	1.52452	1.0463	2500
HCW	HCW203	34	0.537693	1.6572	1.11067	130.4
HCW	HCW204	58	0.496314	1.23582	1.96121	135.9
HCW	HCW205	58	1.11796	1.44127	1.07352	2500
HCW	HCW206	38	0.86059	1.90074	1.59562	2500
HCW	HCW207	58	1.15918	1.54276	1.05689	2500
HCW	HCW208	35	0.57228	1.40159	1.12259	2500
HCW	HCW209	25	1.5961	1.62095	1.12046	2500
HCW	HCW210	27	1.27846	1.59727	1.29379	157.7
HCW	HCW211	57	1.30002	1.60837	1.06005	2500
HCW	HCW212	52	0.693499	1.52946	0.705938	2500
HCW	HCW213	45	0.614357	1.40207	1.07916	2500
HCW	HCW214	42	0.809396	1.69281	0.87114	108.2
HCW	HCW215	65	0.656472	0.749441	0.570118	2500
HCW	HCW216	36	0.6954	1.3388	0.623259	22.52
HCW	HCW217	36	0.811467	1.49625	1.2237	162.3
HCW	HCW218	24	1.17648	1.61593	1.07865	192.9
HCW	HCW219	34	0.964633	1.44343	1.43853	2500
HCW	HCW220	39	0.926856	1.55655	1.14178	134.6
HCW	HCW221	29	1.27148	1.57352	1.06042	101.5
HCW	HCW222	35	0.87767	1.47005	0.978111	2500
HCW	HCW223	31	0.787974	1.51771	1.0428	2500
HCW	HCW224	49	0.977804	1.42577	1.17186	102.5
HCW	HCW225	25	1.22275	1.62799	1.24293	2500
HCW	HCW226	50	1.32524	1.6622	1.17488	235.3
HCW	HCW227	51	0.447776	1.16858	0.553919	2500
HCW	HCW228	35	0.89596	1.32277	1.73377	2500
HCW	HCW229	42	0.898545	1.62608	1.10381	2500
HCW	HCW230	45	1.06185	1.41902	1.43129	2500
HCW	HCW231	25	1.41249	1.67744	1.00827	2500
HCW	HCW232	66	0.542615	0.418129	0.4053	1.07
HCW	HCW233	53	0.569564	1.18634	1.75467	19.27
HCW	HCW234	44	0.764302	1.62877	1.14622	131.9
HCW	HCW235	38	0.93253	1.04868	0.96715	2500
HCW	HCW236	51	1.24499	1.36593	0.561242	12.72
HCW	HCW237	37	0.561734	1.3404	0.312929	2500
HCW	HCW238	60	1.78061	1.67234	1.20432	203.3
HCW	HCW239	32	1.95083	1.75168	1.8583	2500
HCW	HCW240	32	0.728226	1.4794	0.870951	2500
HCW	HCW241	25	0.884461	1.69315	1.18414	190.2
HCW	HCW242	24	1.34586	1.68652	1.30499	190.2
HCW	HCW243	30	0.748605	1.54371	0.913856	2500
HCW	HCW244	58	0.918842	0.782523	0.581262	2500
HCW	HCW245	46	1.29294	1.43527	1.06011	2500
HCW	HCW246	23	0.860331	1.51927	1.15012	2500
HCW	HCW247	50	0.954574	0.610336	0.331024	2500
HCW	HCW248	57	0.876174	0.554305	0.516374	17.43
HCW	HCW249	51	1.22535	1.4403	1.2067	106.9
HCW	HCW250	48	0.784256	1.4748	1.71404	2500
HCW	HCW251	24	1.50173	1.57174	0.965124	140.6
HCW	HCW252	61	0.784701	1.51407	1.28017	2500
HCW	HCW253	59	0.469825	0.439941	0.68972	0.39
HCW	HCW254	46	0.664374	1.29992	0.901745	2500
HCW	HCW255	62	0.475315	1.26513	0.706576	201.3
HCW	HCW256	57	0.86359	1.43825	1.13676	2500
HCW	HCW257	36	1.43743	1.50809	0.771685	216.8
HCW	HCW258	22	1.3422	1.72619	1.02691	2500
HCW	HCW259	39	1.62156	1.80877	1.16395	211.6
HCW	HCW260	49	0.569063	0.873066	1.27228	2500
HCW	HCW261	50	0.742353	0.343562	0.620102	0.39
HCW	HCW262	37	1.57164	1.66546	1.0915	2500
HCW	HCW263	54	1.05877	1.59143	0.554802	2500
HCW	HCW264	24	1.07694	1.66255	1.06967	137.3
HCW	HCW265	55	0.297737	1.06813	1.19413	20.8
HCW	HCW266	37	0.645864	1.49595	1.13015	2500
HCW	HCW267	57	0.672671	1.39102	0.844507	11.51
HCW	HCW268	54	0.854475	1.50627	1.10993	2500
HCW	HCW269	30	0.976891	1.68002	1.11982	190.5
HCW	HCW270	58	0.513166	1.17345	0.641626	2500
HCW	HCW271	29	1.3358	1.42294	1.27157	2500
HCW	HCW272	25	1.80138	1.56628	0.828973	206.5
HCW	HCW273	52	1.09576	1.40652	0.540405	2500
HCW	HCW274	28	0.733114	1.35124	0.88089	2500
HCW	HCW275	33	1.09865	1.62409	1.11516	2500
HCW	HCW276	55	0.819961	1.53284	1.40571	2500
HCW	HCW277	57	0.720079	1.33383	1.03013	121.5
HCW	HCW278	60	0.49228	1.67258	1.05052	2500
HCW	HCW279	53	0.922615	1.4462	1.07581	2500
HCW	HCW280	49	0.692447	1.0562	0.630521	13.82
HCW	HCW281	62	1.6936	1.70525	1.09095	2500
HCW	HCW282	22	1.31692	1.60037	1.17737	2500
HCW	HCW283	68	0.910288	0.625453	1.0126	2500
HCW	HCW284	57	0.418779	1.14589	1.04646	2500
HCW	HCW285	63	1.15324	1.56202	1.1333	2500
HCW	HCW286	28	1.12855	1.86227	1.15784	228.8
HCW	HCW287	64	1.583	1.6269	1.3732	183.3
HCW	HCW288	52	1.54571	1.70083	1.49111	156.4
HCW	HCW289	49	0.865084	1.70777	1.25889	2500
HCW	HCW290	43	0.805534	1.39564	1.15253	2500
HCW	HCW291	25	1.05542	1.54945	1.17331	140.7
HCW	HCW292	26	0.949611	1.25821	0.917672	19.47
HCW	HCW293	54	1.49683	1.25927	1.03434	13.06
HCW	HCW294	60	0.707093	1.38864	0.708749	18.76
HCW	HCW295	37	0.625136	1.51146	1.21002	2500
HCW	HCW296	28	1.45101	1.67819	1.58023	250.4
HCW	HCW297	26	0.763506	1.39599	1.03002	14.1
HCW	HCW298	36	1.52997	1.81852	1.02954	2500
HCW	HCW299	69	0.350314	0.823523	0.583647	13.53
HCW	HCW300	27	0.634484	1.58944	1.16742	2500
HCW	HCW301	39	0.913118	1.56177	1.03928	10.77
HCW	HCW302	56	0.45961	1.18983	0.908799	2500
HCW	HCW303	52	1.21399	1.4752	0.786942	2500
HCW	HCW304	53	0.77719	1.36149	1.0813	10.49
HCW	HCW305	48	0.436496	1.59227	1.10429	2500
HCW	HCW306	50	0.699711	1.44727	0.859007	2500
HCW	HCW307	28	1.0908	1.34527	0.593181	2500
HCW	HCW308	60	0.388517	1.50583	0.874502	150.1
HCW	HCW309	28	1.35325	1.5149	0.95179	2500
HCW	HCW310	39	0.738972	1.94314	1.37806	2500
HCW	HCW311	32	0.800406	1.54697	0.847785	2500
HCW	HCW312	32	0.983649	1.53165	1.149	2500
HCW	HCW313	49	0.646056	0.887891	0.50426	10.48
HCW	HCW314	29	1.49806	1.8215	1.15857	224.9
HCW	HCW315	55	0.938118	1.55165	1.12686	2500
HCW	HCW316	33	1.07229	1.09413	1.06647	17.34
HCW	HCW317	43	0.846356	1.56389	0.514199	2500
HCW	HCW318	34	0.629758	1.609	1.09065	2500
HCW	HCW319	42	0.849254	1.92933	1.25851	2500
HCW	HCW320	38	1.38319	1.20077	0.748039	19.09
HCW	HCW321	26	1.07332	1.68184	1.33447	246.2
HCW	HCW322	50	1.70449	1.25696	1.1101	2500
HCW	HCW323	59	0.668703	0.998496	1.14011	1.09
HCW	HCW324	47	1.63228	1.60277	1.18292	163.1
HCW	HCW325	47	0.944617	1.14716	0.571873	16.36
HCW	HCW326	30	1.49312	1.35856	1.07392	2500
HCW	HCW327	29	1.57274	1.539	1.04063	241.2
HCW	HCW328	36	1.37878	1.59956	1.12275	2500
HCW	HCW329	52	0.673702	1.69568	1.13374	132.4
HCW	HCW330	41	0.732093	0.425406	0.453075	15.01
HCW	HCW331	39	0.838382	1.44837	1.33911	129.7
HCW	HCW332	33	0.921418	1.586	1.36422	2500
HCW	HCW333	44	0.508022	1.66574	1.07681	173.7
HCW	HCW334	55	1.08709	1.61381	1.83413	129.6
HCW	HCW335	46	0.657448	1.47753	1.15092	20.57
HCW	HCW336	39	0.715305	1.2845	0.968657	2500
HCW	HCW337	28	0.833413	1.6925	1.08877	106.8
HCW	HCW338	32	0.939781	1.48243	1.13825	116.5
HCW	HCW339	38	0.56344	1.66881	1.19253	2500
HCW	HCW340	30	1.69765	1.62743	1.10857	115.3
HCW	HCW341	36	0.626213	1.30443	0.661091	2500
HCW	HCW342	36	1.06387	1.53006	1.04407	120.7
HCW	HCW343	53	0.776142	1.40109	2.13424	23.51
HCW	HCW344	34	1.93072	1.87324	1.01536	2500
HCW	HCW345	46	1.32412	1.27903	1.07707	10.54
HCW	HCW346	29	1.23448	1.66009	1.09022	245.9
HCW	HCW347	38	1.30932	1.38241	1.1185	2500
HCW	HCW348	45	1.04913	1.62518	1.22352	2500
HCW	HCW349	55	1.74488	1.64974	1.22605	222.3
HCW	HCW350	50	0.721848	1.04268	1.10836	2500
HCW	HCW351	59	0.596878	1.2198	1.05042	2500
HCW	HCW352	54	0.62813	1.25675	1.10019	2500
HCW	HCW353	54	0.871866	0.958871	0.551805	12.18
HCW	HCW354	31	0.946014	1.50922	1.03151	161.3
HCW	HCW355	43	0.946554	1.75924	1.24234	189.2
HCW	HCW356	33	1.71041	1.48181	1.31645	2500
HCW	HCW357	47	0.461927	1.09443	0.559126	19.28
HCW	HCW358	41	0.990464	1.57774	1.09466	162.6
HCW	HCW359	50	1.20679	1.55668	1.06692	104.1
HCW	HCW360	63	0.753449	0.771094	0.544356	2500
HCW	HCW361	38	1.56247	1.69431	1.1922	2500
HCW	HCW362	42	1.01441	1.74584	1.15243	2500
HCW	HCW363	27	1.82219	1.85218	1.54722	2500
HCW	HCW364	38	0.548189	1.05671	2.00063	2500
HCW	HCW365	48	0.633506	1.44225	1.18582	113.7
HCW	HCW366	65	0.902466	1.44874	1.14469	2500
HCW	HCW367	45	0.981112	1.05233	0.66848	10.94
HCW	HCW368	50	1.21484	1.48925	1.01222	2500
HCW	HCW369	36	1.21137	1.5885	1.08115	154.6
HCW	HCW370	36	1.5355	1.55312	1.13616	2500
HCW	HCW371	62	1.52975	1.66856	1.03468	163.5
HCW	HCW372	43	1.21829	1.44081	1.059	2500
HCW	HCW373	57	0.489146	1.05856	1.08336	2500
HCW	HCW374	43	0.952397	1.55124	0.83928	186.5
HCW	HCW375	45	1.17551	1.5738	0.755238	2500
HCW	HCW376	47	1.04959	1.78702	1.16386	130.2
HCW	HCW377	50	1.08115	1.562	1.13962	2500
HCW	HCW378	32	1.00503	1.68387	1.28994	2500
HCW	HCW379	66	1.7533	1.57868	1.88442	2500
HCW	HCW380	39	0.592853	0.614367	0.668182	2500
HCW	HCW381	34	1.45398	1.73693	1.40321	2500
HCW	HCW382	57	0.752929	1.2955	0.970223	2500
HCW	HCW383	58	1.37108	1.54852	1.0028	2500
HCW	HCW384	37	1.23714	1.61993	1.1545	2500
HCW	HCW385	32	1.51058	1.41656	0.671077	2500
HCW	HCW386	27	0.905896	0.993371	0.835655	11.93
HCW	HCW387	52	1.21794	1.42712	1.34723	2500
HCW	HCW388	45	1.06051	1.65052	1.26328	195.8
HCW	HCW389	33	0.748567	1.26156	0.978782	2500
HCW	HCW390	65	0.536868	0.440934	0.680709	2.41
HCW	HCW391	66	0.49476	1.03293	0.686067	12.36
HCW	HCW392	57	0.870508	1.01818	0.801106	2500
HCW	HCW393	37	1.05306	1.57762	0.60483	107.6
HCW	HCW394	34	1.749	1.59993	1.50881	2500
HCW	HCW395	44	0.541942	1.05897	1.34116	2500
HCW	HCW396	41	0.588758	1.18306	0.658389	2500
HCW	HCW397	34	2.04234	0.347938	0.148491	0.39
HCW	HCW398	52	0.838326	0.953867	0.657355	2500
HCW	HCW399	56	0.355412	0.427996	1.05482	11.24
HCW	HCW400	39	1.13384	1.68147	1.12041	185.7
HCW	HCW401	24	1.65511	1.57206	1.27166	202.2
HCW	HCW402	41	0.802951	1.74087	0.953331	12.25
HCW	HCW403	42	1.52629	1.42878	1.17612	174.1
HCW	HCW404	57	0.572649	1.34291	0.72954	21.33
HCW	HCW405	45	0.840004	1.50524	0.477847	2500
HCW	HCW406	48	1.34816	1.66289	1.31222	218.8
HCW	HCW407	57	1.14507	1.65012	1.07784	166.5
HCW	HCW408	23	0.881021	1.75768	1.21031	2500
HCW	HCW409	52	1.25002	1.5465	1.13323	2500
HCW	HCW410	56	1.40953	1.50437	0.842985	2500
HCW	HCW411	37	0.97334	1.45443	0.944881	2500
HCW	HCW412	67	0.406878	1.0548	1.80864	2500
HCW	HCW413	36	0.803803	1.51518	1.05489	229.4
HCW	HCW414	51	0.98542	1.45066	1.3615	2500
HCW	HCW415	55	1.24793	1.57337	0.969962	135.5
HCW	HCW416	50	0.708774	1.06749	0.680816	11.02
HCW	HCW417	31	1.18626	1.10349	0.892467	2500
HCW	HCW418	53	0.685245	1.40005	1.08514	2500
HCW	HCW419	31	0.932804	0.969773	0.575282	2500
HCW	HCW420	27	1.09221	1.40412	0.892657	2500
HCW	HCW421	62	0.706751	1.25303	0.724983	25.77
HCW	HCW422	36	0.849324	1.6718	1.03738	201.7
HCW	HCW423	48	0.772829	1.62377	1.13335	2500
HCW	HCW424	56	0.555938	1.15659	1.12765	2500
HCW	HCW425	38	0.36686	1.33716	1.70791	2500
HCW	HCW426	32	0.998461	1.51855	1.34295	171.3
HCW	HCW427	56	1.0962	1.63746	1.05345	111.8
HCW	HCW428	64	0.461223	1.50862	1.31083	2500
HCW	HCW429	51	0.830574	1.472	0.535638	2500
HCW	HCW430	29	0.885732	1.55493	1.11804	2500
HCW	HCW431	57	0.949177	0.769031	0.903804	2500
HCW	HCW432	46	1.24776	1.73697	1.11717	129.4
HCW	HCW433	45	0.473855	1.27556	1.17257	2500
HCW	HCW434	47	1.11159	1.39872	0.6963	2500
HCW	HCW435	50	0.679679	1.18437	0.895825	14.76
HCW	HCW436	24	1.64603	1.70112	1.08522	2500
HCW	HCW437	55	0.5639	0.35075	0.302712	0.39
HCW	HCW438	38	1.77276	1.44368	0.809057	120.2
HCW	HCW439	43	1.20269	1.55499	1.85619	159.4
HCW	HCW440	52	1.16381	0.905094	0.309153	1.53
HCW	HCW441	57	0.403627	0.855023	0.964865	14.15
HCW	HCW442	62	1.11364	1.85912	1.09402	2500
HCW	HCW443	40	0.701797	1.30525	0.66101	23.42
HCW	HCW444	51	1.04225	1.36571	0.883644	2500
HCW	HCW445	27	0.770508	1.41612	0.985303	2500
HCW	HCW446	58	0.804126	1.37624	0.646125	2500
HCW	HCW447	48	1.23525	1.52034	1.02659	2500
HCW	HCW448	53	0.649544	0.842781	0.66511	14.11
HCW	HCW449	29	2.0171	1.34587	0.669804	0.72
HCW	HCW450	38	1.80981	1.67612	1.35226	2500
HCW	HCW451	24	0.742437	1.37191	0.617995	2500
HCW	HCW452	35	1.03183	1.65043	0.0191042	246.5
HCW	HCW453	63	0.555493	1.26149	1.22378	2500
HCW	HCW454	49	0.594707	0.731742	1.07497	1.7
HCW	HCW455	47	0.438127	1.22241	1.96767	10.42
HCW	HCW456	55	0.445299	0.900742	0.439634	2500
HCW	HCW457	36	0.716087	1.24674	0.832017	2500
HCW	HCW458	32	1.85442	1.37037	1.40522	2500
HCW	HCW459	52	0.856289	0.476711	0.65041	2500
HCW	HCW460	30	1.22978	1.46875	1.1595	2500
HCW	HCW461	50	0.891474	1.47887	1.12798	107.8
HCW	HCW462	36	1.22124	1.66337	1.12794	218.9
HCW	HCW463	58	1.34098	1.62955	1.02585	2500
HCW	HCW464	48	2.14326	1.44505	1.35561	216.4
HCW	HCW465	43	0.395863	0.892992	1.50977	2500
HCW	HCW466	35	0.9948	1.5263	0.868679	217.9
HCW	HCW467	26	1.07799	1.42305	0.839507	2500
HCW	HCW468	39	1.38069	1.62062	1.45417	2500
HCW	HCW469	42	0.741171	1.36749	0.645946	2500
HCW	HCW470	48	1.76678	1.67159	1.13695	216.5
HCW	HCW471	47	0.49166	1.31687	1.44145	2500
HCW	HCW472	37	0.986864	1.36909	1.03688	2500
HCW	HCW473	62	0.498904	1.40943	1.16726	130.6
HCW	HCW474	46	1.38683	1.4748	0.884413	2500
HCW	HCW475	42	1.04066	1.46731	0.82972	2500
HCW	HCW476	50	0.418753	1.44655	0.464504	19.15
HCW	HCW477	38	1.26823	1.51087	1.08299	2500
HCW	HCW478	53	0.523302	1.35062	1.06604	24.48
HCW	HCW479	54	0.840009	1.46605	0.655568	2500
HCW	HCW480	44	0.662984	1.3843	0.928281	2500
HCW	HCW481	33	0.804996	1.63905	1.20595	174.8
HCW	HCW482	25	1.01253	1.53859	0.845617	2500
HCW	HCW483	53	0.445074	1.23943	1.81118	2500
HCW	HCW484	64	0.895439	1.52375	1.18687	2500
HCW	HCW485	58	0.686454	1.48695	1.40234	107.2
HCW	HCW486	60	0.599108	1.55462	1.15749	2500
HCW	HCW487	58	1.11414	1.56959	1.41916	2500
HCW	HCW488	53	0.690156	0.872742	0.49165	13.73
HCW	HCW489	47	0.421211	1.08224	0.976652	2500
HCW	HCW490	54	0.634173	1.07759	0.95981	2500
HCW	HCW491	32	0.910055	1.5793	1.28983	140.9
HCW	HCW492	41	0.896896	1.33943	1.25312	23.09
HCW	HCW493	40	0.437296	0.930492	0.73502	10.77
HCW	HCW494	41	1.33629	1.55737	1.33858	212.7
HCW	HCW495	64	2.08641	1.63098	1.48241	166.1
HCW	HCW496	37	0.826817	1.59961	1.51037	2500
HCW	HCW497	50	1.46094	1.45321	1.49332	203.6
HCW	HCW498	34	1.06188	1.39511	1.79323	2500
HCW	HCW499	36	1.25276	1.4408	0.723582	2500
HCW	HCW500	36	1.03087	1.61512	1.21179	210.7
HCW	HCW501	54	0.328637	1.41892	1.23937	2500
HCW	HCW502	36	0.649677	0.309625	0.52639	0.39
HCW	HCW503	58	0.505051	1.03074	2.04142	2500
HCW	HCW504	53	0.601354	1.60293	1.21796	14.01
HCW	HCW505	47	0.960978	1.43342	1.13383	2500
HCW	HCW506	62	0.767219	1.30448	1.16915	227.2
HCW	HCW507	43	2.17162	1.4228	1.20583	2500
HCW	HCW508	41	0.903807	1.15055	1.16748	17.39
HCW	HCW509	36	1.23045	1.4313	1.46153	2500
HCW	HCW510	62	0.661475	1.21573	1.03534	2500
HCW	HCW511	38	0.803635	1.4768	1.14628	204.4
HCW	HCW512	48	0.533781	1.12036	3	209.4
HCW	HCW513	60	0.771634	1.26805	1.11749	2500
HCW	HCW514	35	0.508131	1.1928	0.723236	17.5
HCW	HCW515	53	1.05416	0.987609	1.26057	12.27
HCW	HCW516	46	0.872334	1.58861	1.07568	14.92
HCW	HCW517	42	0.8499	1.6478	1.26441	2500
HCW	HCW518	65	0.465119	1.43061	1.19236	2500
HCW	HCW519	59	0.994562	1.30942	1.13137	2500
HCW	HCW520	41	1.34035	1.0968	1.13127	1.46
HCW	HCW521	49	1.82663	1.53924	0.239877	107.3
HCW	HCW522	50	0.790095	1.47705	1.08589	104.1
HCW	HCW523	65	0.594566	1.40036	1.14995	2500
HCW	HCW524	45	0.902346	1.30368	1.36103	2500
HCW	HCW525	60	0.843525	0.783609	0.535773	2500
HCW	HCW526	37	0.679408	1.41117	1.13259	2500
HCW	HCW527	38	1.53184	1.6463	1.16683	2500
HCW	HCW528	48	0.409104	0.73743	1.04957	2.89
HCW	HCW529	66	0.434021	0.32118	0.953086	0.8
HCW	HCW530	57	1.21452	0.915992	0.903823	11.32
HCW	HCW531	54	1.41362	1.34336	1.1195	2500
HCW	HCW532	63	0.436706	0.986617	0.85981	2500
HCW	HCW533	30	1.01662	1.35621	1.18234	2500
HCW	HCW534	56	0.903253	1.5818	1.01766	194.7
HCW	HCW535	57	0.81583	1.32905	0.718546	20.9
HCW	HCW536	44	0.366605	1.10487	1.15011	2500
HCW	HCW537	32	2.03652	1.55711	1.11326	232.6
HCW	HCW538	66	0.459222	0.959109	0.87326	10.31
HCW	HCW539	61	1.19498	1.53555	1.18587	125.1
HCW	HCW540	64	1.23689	1.24461	1.48619	2500
HCW	HCW541	62	0.795179	1.22961	1.16412	2500
HCW	HCW542	38	0.963587	1.53468	0.251668	100.4
HCW	HCW543	38	0.55799	1.03988	1.10243	2500
HCW	HCW544	40	0.732547	1.4858	1.13848	120.5
HCW	HCW545	45	0.682482	1.16955	0.822057	10.84
HCW	HCW546	49	0.555321	0.87568	0.760949	11.37
HCW	HCW547	52	0.815861	1.34273	1.28069	198.9
HCW	HCW548	38	0.397961	1.28937	1.08755	2500
HCW	HCW549	40	0.627836	0.19975	0.901737	0.39
HCW	HCW550	50	0.740314	1.40886	1.20523	2500
HCW	HCW551	34	0.987022	1.57123	1.0547	2500
HCW	HCW552	58	0.419797	1.15124	0.624693	2500
HCW	HCW553	49	1.09826	1.40786	1.12688	106.8
HCW	HCW554	64	1.46338	1.20924	0.997163	2500
HCW	HCW555	54	0.920496	0.524992	1.05873	1.03
HCW	HCW556	56	0.865197	1.48848	1.13286	2500
HCW	HCW557	49	1.2221	1.46142	1.28513	162.7
HCW	HCW558	55	0.929561	1.45617	1.61483	2500
HCW	HCW559	61	1.39106	1.28255	1.47549	2500
HCW	HCW560	57	1.41524	1.49923	1.13292	2500
HCW	HCW561	44	1.00317	0.978867	0.892026	10.04
HCW	HCW562	52	0.650125	1.2793	1.30607	22.57
HCW	HCW563	57	0.258016	1.46698	1.39721	2500
HCW	HCW564	48	0.970078	1.3388	1.03131	2500
HCW	HCW565	50	1.1985	1.31937	1.16229	12.05
HCW	HCW566	64	0.875059	1.02293	1.19545	18.02
HCW	HCW567	63	0.473886	0.801859	2.23593	2500
HCW	HCW568	60	1.05777	1.31762	1.22104	12.42
HCW	HCW569	68	0.544672	0.342367	1.18993	0.39
HCW	HCW570	30	0.710933	1.54793	1.16473	2500
HCW	HCW571	56	0.871593	0.735609	0.922057	2500
HCW	HCW572	61	0.549998	0.480992	0.511721	2500
HCW	HCW573	54	0.362061	0.112125	0.456579	0.39
HCW	HCW574	65	1.15963	1.59118	1.13443	128.2
HCW	HCW575	59	0.758615	1.4228	1.31922	2500
HCW	HCW576	52	0.497827	1.61474	1.16776	2500
HCW	HCW577	50	0.766872	1.3488	1.39262	2500
HCW	HCW578	48	0.547287	0.790242	1.09428	19.24
HCW	HCW579	26	1.10524	1.63943	0.953778	120.5
HCW	HCW580	44	1.54121	1.5693	1.20075	2500
HCW	HCW581	36	1.21024	1.50086	1.22373	126.6
HCW	HCW582	47	1.263	1.46037	1.55869	103.1
HCW	HCW583	67	1.00757	1.31599	0.771729	2500
HCW	HCW584	52	0.927323	1.60293	1.58785	2500
HCW	HCW585	33	0.903196	1.08015	1.24248	13.24
HCW	HCW586	51	0.301889	0.442109	0.969134	0.93
HCW	HCW587	60	0.484037	1.1503	1.10872	12.06
HCW	HCW588	39	0.88502	1.53805	1.18132	131.7
HCW	HCW589	64	0.806136	1.14995	0.712354	18.54
HCW	HCW590	38	1.03211	1.54073	1.21681	183.7
HCW	HCW591	57	0.997663	1.63155	1.32337	241.6
HCW	HCW592	59	0.530668	1.43886	1.29297	2500
HCW	HCW593	57	1.12431	1.00349	1.27227	2500
HCW	HCW594	61	2.15354	1.5992	1.24514	2500
HCW	HCW595	30	0.486406	1.46093	1.31478	113.3
HCW	HCW596	48	2.20325	1.3298	1.48857	2500
HCW	HCW597	63	0.614243	0.495328	0.821135	2500
HCW	HCW598	45	1.08435	1.33427	1.01942	2500
HCW	HCW599	57	0.678111	1.44294	0.774361	2500
HCW	HCW600	27	1.54326	1.69712	0.906073	220.1
HCW	HCW601	56	1.10579	1.51327	1.2122	2500
HCW	HCW602	46	1.011	0.952125	1.16908	2500
HCW	HCW603	36	1.45265	1.40008	1.158	2500
HCW	HCW604	51	1.08641	0.6875	1.17919	2500
HCW	HCW605	46	0.918102	1.17849	1.22066	20.63
HCW	HCW606	68	0.533884	1.35556	1.17806	16.15
HCW	HCW607	60	1.00189	1.4487	1.13614	129.4
HCW	HCW608	35	0.838237	1.29169	1.0192	2500
HCW	HCW609	66	1.80967	0.394266	0.686707	19.06
HCW	HCW610	56	0.881721	1.40206	0.791569	2500
HCW	HCW611	34	1.23311	1.58052	1.61276	2500
HCW	HCW612	64	0.947849	1.58345	1.27538	192.4
HCW	HCW613	49	0.732659	0.330703	0.538047	0.97
HCW	HCW614	43	1.16631	1.09594	1.09938	2500
HCW	HCW615	63	0.29947	1.36895	1.10921	2500
HCW	HCW616	46	0.791115	0.523055	0.838609	2500
HCW	HCW617	50	2.31051	1.49483	1.23497	114.2
HCW	HCW618	27	0.873323	1.65906	1.59842	223.9
HCW	HCW619	50	1.14892	1.20389	0.74114	2500
HCW	HCW620	34	0.760321	1.68377	1.2532	2500
HCW	HCW621	56	0.675487	1.38277	1.11085	2500
HCW	HCW622	54	1.27699	1.62614	2.67099	2500
HCW	HCW623	31	2.01822	1.4912	1.33142	232.8
HCW	HCW624	61	0.475896	1.69169	1.49434	135.5
HCW	HCW625	59	0.503098	0.460625	1.15117	2.48
HCW	HCW626	34	0.817303	1.44087	1.01681	2500
HCW	HCW627	29	0.980113	1.47894	0.543677	15.93
HCW	HCW628	25	1.47929	1.3555	1.28884	17.29
HCW	HCW629	24	1.61701	1.5297	1.26743	2500
HCW	HCW630	32	0.92983	1.51533	1.14339	2500
HCW	HCW631	51	0.900869	1.19608	0.678458	2500
HCW	HCW632	26	2.06072	1.6015	1.31259	185.5
HCW	HCW633	33	0.835306	1.3925	1.00941	2500
HCW	HCW634	28	0.768295	1.60364	1.2955	141.6
HCW	HCW635	38	0.537127	1.1595	0.572764	16.08
HCW	HCW636	23	0.892956	1.2905	0.53769	2500
HCW	HCW637	28	1.7499	1.46812	1.46545	2500
HCW	HCW638	66	0.649908	0.626305	1.21357	2500
HCW	HCW639	49	0.909018	1.34514	0.862476	2500
HCW	HCW640	48	0.719718	1.17013	1.17259	2500
HCW	HCW641	62	0.81284	1.2013	1.96417	19.25
HCW	HCW642	53	1.05221	1.54864	1.77672	177.5
HCW	HCW643	56	0.795085	1.44738	1.97664	232.4
HCW	HCW644	47	1.07924	1.59162	1.59899	160.8
HCW	HCW645	48	0.957715	1.41737	0.810538	2500
HCW	HCW646	56	1.11587	1.24456	1.19742	2500
HCW	HCW647	35	0.633664	1.03127	1.18009	25.49
HCW	HCW648	34	1.39217	1.58127	1.18467	158.3
HCW	HCW649	23	1.89405	1.5842	2.13639	176.5
HCW	HCW650	28	1.03618	1.62096	1.44506	167.8
HCW	HCW651	22	1.80406	1.57862	1.19077	2500
HCW	HCW652	32	0.987186	1.45886	1.26679	206.7
HCW	HCW653	26	1.55137	1.51619	1.67344	2500
HCW	HCW654	34	1.12895	1.41444	1.48033	2500
HCW	HCW655	39	1.28824	1.48777	1.29621	208.6
HCW	HCW656	43	0.826426	1.51839	1.14106	177.5
HCW	HCW657	51	1.03164	1.5612	1.29085	2500
HCW	HCW658	43	0.497204	0.774141	0.796494	18.47
HCW	HCW659	33	1.06556	1.49314	1.20582	105.2
HCW	HCW660	36	0.922295	1.25264	1.18937	16.72
HCW	HCW661	53	0.527531	1.33025	1.53967	129.3
HCW	HCW662	64	0.938804	1.02414	0.997731	14.33
HCW	HCW663	61	0.581115	1.49489	1.09183	2500
HCW	HCW664	63	0.768952	0.792188	1.45588	2500
HCW	HCW665	47	0.965337	1.6725	1.24594	187.7
HCW	HCW666	34	0.682156	1.15508	0.779749	2500
HCW	HCW667	54	0.951482	1.50206	1.363	132.3
HCW	HCW668	59	1.39765	1.32558	1.16498	2500
HCW	HCW669	38	0.89617	1.30402	0.686007	2500
HCW	HCW670	28	0.857663	1.55483	1.14924	2500
HCW	HCW671	49	0.944767	1.23364	1.18456	20.54
HCW	HCW672	45	0.877818	1.20302	1.16248	2500
HCW	HCW673	39	1.13958	0.893828	0.858028	2500
HCW	HCW674	39	0.905656	1.60706	1.18758	157.7
HCW	HCW675	38	1.30238	1.52205	1.75359	118.5
HCW	HCW676	26	0.89965	1.48114	1.26207	2500
HCW	HCW677	30	0.458694	1.39275	0.750076	2500
HCW	HCW678	34	1.08667	1.55502	1.34273	2500
HCW	HCW679	35	0.975572	1.29812	0.867264	106.6
HCW	HCW680	38	0.721348	1.45265	2.14331	230.2
HCW	HCW681	28	1.41461	1.55895	1.60378	2500
HCW	HCW682	37	1.64861	1.46677	1.56759	120.2
HCW	HCW683	30	1.67602	1.44108	1.3457	2500
HCW	HCW684	57	0.434184	1.4203	0.967615	2500
HCW	HCW685	38	1.51908	1.52163	1.10175	199.6
HCW	HCW686	27	1.95488	1.42789	1.1561	232.5
HCW	HCW687	27	1.89821	1.50513	1.55357	236.3
HCW	HCW688	28	2.47669	1.58083	0.930217	2500
HCW	HCW689	38	0.668386	1.35537	1.35259	121.6
HCW	HCW690	56	1.13436	1.03414	1.00953	20.02
HCW	HCW691	38	1.5047	1.50327	1.23157	2500
HCW	HCW692	42	0.893592	1.20421	0.940818	2500
HCW	HCW693	33	0.859531	1.47277	0.942646	2500
HCW	HCW694	27	0.907993	1.55337	1.24281	191.7
HCW	HCW695	35	0.821974	1.38452	1.19586	2500
HCW	HCW696	30	1.07389	0.87425	0.518708	2500
HCW	HCW697	26	0.934609	1.57777	1.18256	190.7
HCW	HCW698	29	0.611077	1.29933	1.45535	2500
HCW	HCW699	24	1.71518	1.63795	1.41516	158.8
HCW	HCW700	52	0.905562	0.450766	0.516427	0.39
HCW	HCW701	29	1.44938	1.39249	1.49751	113.1
HCW	HCW702	25	0.729543	1.46977	1.16936	139.7
HCW	HCW703	27	0.931602	1.33331	0.764802	11.57
HCW	HCW704	48	1.481	1.10775	0.651365	20.56
HCW	HCW705	25	1.06112	1.22774	1.1344	15.19
HCW	HCW706	28	0.961527	1.66859	1.27944	2500
HCW	HCW707	55	0.655721	1.38319	1.52615	104.5
HCW	HCW708	26	0.858131	1.56383	0.983267	112.1
HCW	HCW709	43	0.821052	1.34033	1.25428	2500
HCW	HCW710	33	0.898847	1.53152	1.1316	2500
HCW	HCW711	28	0.756375	1.32705	1.00121	2500
HCW	HCW712	49	0.948649	1.60912	1.3447	110.9
HCW	HCW713	47	0.674171	1.50675	1.16075	2500
HCW	HCW714	30	1.16278	1.61774	1.17609	2500
HCW	HCW715	47	1.76311	1.32793	0.877799	10.17
HCW	HCW716	24	1.666	1.44889	0.936376	2500
HCW	HCW717	24	1.71362	1.61614	1.14783	164.7
HCW	HCW718	47	0.898632	1.41162	1.10096	2500
HCW	HCW719	51	0.566669	1.41919	0.956892	2500
HCW	HCW720	45	0.678449	1.44627	1.1331	2500
HCW	HCW721	40	0.594213	1.34625	1.29273	24.81
HCW	HCW722	55	0.613172	1.26612	0.920428	22.86
HCW	HCW723	57	0.856111	1.05206	1.10686	11.13
HCW	HCW724	56	1.05625	1.566	1.15966	2500
HCW	HCW725	29	0.756217	1.54425	1.28327	123.6
HCW	HCW726	57	0.700273	0.951187	0.63798	1.17
HCW	HCW727	32	0.949869	1.5482	1.2195	2500
HCW	HCW728	36	0.520673	0.908242	0.992256	2500
HCW	HCW729	56	1.06867	1.26031	1.00778	24.65
HCW	HCW730	55	1.0974	1.26824	1.07184	2500
HCW	HCW731	48	0.616734	1.29665	0.728492	17.96
HCW	HCW732	50	0.419263	1.42252	1.19862	165.9
HCW	HCW733	58	1.12944	1.50996	1.15214	2500
HCW	HCW734	40	0.813913	1.39196	1.23383	124.3
HCW	HCW735	49	0.621021	1.33152	0.205006	14.32
HCW	HCW736	31	0.744122	1.50687	1.24362	2500
HCW	HCW737	42	1.03424	1.07034	1.13944	2500
HCW	HCW738	24	0.87173	1.26734	0.69847	19.56
HCW	HCW739	29	0.578975	1.42165	0.601394	2500
HCW	HCW740	46	0.86482	1.2214	0.413631	2500
HCW	HCW741	65	0.6894	1.29302	0.748947	2500
HCW	HCW742	22	1.24819	1.38552	1.09367	2500
HCW	HCW743	65	0.479417	1.18127	1.00862	2500
HCW	HCW744	33	1.26424	1.49459	1.05243	2500
HCW	HCW745	25	0.726696	1.32566	1.12832	111.9
HCW	HCW746	35	0.649112	1.38877	1.11904	123.2
HCW	HCW747	50	1.85574	1.48702	1.16664	2500
HCW	HCW748	29	0.896072	1.22796	1.18282	2500
HCW	HCW749	22	0.762085	1.28046	0.87477	2500
HCW	HCW750	37	0.913236	1.41902	1.15266	2500
HCW	HCW751	27	0.635401	1.19959	0.903574	2500
HCW	HCW752	57	0.321488	1.45521	1.05862	124.6
HCW	HCW753	46	0.768363	1.30409	1.14711	2500
HCW	HCW754	48	0.810978	1.42347	1.10598	2500
HCW	HCW755	53	1.01214	1.2444	0.254497	2500
HCW	HCW756	44	0.742705	1.47059	1.12828	2500
HCW	HCW757	30	0.938017	1.30521	1.16918	2500
HCW	HCW758	26	0.771475	1.45484	1.32633	2500
HCW	HCW759	29	0.826656	1.26515	0.592872	2500
HCW	HCW760	65	0.377099	0.414625	1.19537	0.39
HCW	HCW761	51	0.331661	0.871773	1.22825	2500
HCW	HCW762	55	1.0005	1.31815	1.00305	101.5
HCW	HCW763	24	0.780522	1.49459	1.20663	144.5
HCW	HCW764	49	0.968792	1.4869	1.56142	242.4
HCW	HCW765	41	1.17228	1.46546	1.30545	2500
HCW	HCW766	49	0.558017	1.26702	1.64088	243.2
HCW	HCW767	48	1.21995	1.4035	0.78737	2500
HCW	HCW768	35	1.52255	1.36206	1.10641	2500
HCW	HCW769	41	0.882858	0.760711	1.13413	21.46
HCW	HCW770	41	1.02436	0.538773	0.798567	2500
HCW	HCW771	57	0.883395	1.16227	1.71688	2500
HCW	HCW772	45	0.980077	1.06302	1.4628	12.25
HCW	HCW773	34	1.14305	1.52659	1.68828	2500
HCW	HCW774	46	0.366771	1.11915	1.0196	10.78
HCW	HCW775	59	0.362431	0.700586	0.378649	12.03
HCW	HCW776	25	1.24454	1.36977	1.09679	22.96
HCW	HCW777	30	0.811597	1.42159	1.30642	2500
HCW	HCW778	24	1.08896	1.47919	1.1879	2500
HCW	HCW779	25	0.942451	1.5559	1.23892	228.7
HCW	HCW780	54	0.851989	1.42446	1.21204	2500
HCW	HCW781	35	1.21963	1.63983	1.35252	2500
HCW	HCW782	27	0.691109	1.41456	0.748678	2500
HCW	HCW783	56	0.628539	1.26171	0.973114	2500
HCW	HCW784	36	0.97354	1.42315	1.20018	112.1
HCW	HCW785	30	1.10649	1.63152	1.24888	238.6
HCW	HCW786	30	0.977579	1.11959	0.525942	24.01
HCW	HCW787	54	0.672077	1.15271	1.1699	2500
HCW	HCW788	32	1.00775	1.41121	1.57912	2500
HCW	HCW789	54	0.592132	1.33465	1.05418	135.6
HCW	HCW790	42	0.668874	1.57721	1.26981	212.2
HCW	HCW791	42	1.19075	1.70246	1.21592	2500
HCW	HCW792	31	1.05941	1.36052	1.30291	2500
HCW	HCW793	61	1.07394	0.745898	1.24666	24.39
HCW	HCW794	61	0.567133	1.2789	1.23438	2500
HCW	HCW795	23	0.560923	1.59327	1.1621	2500
HCW	HCW796	22	0.884649	1.57527	1.16058	2500
HCW	HCW797	54	0.744867	1.41152	2.23456	2500
HCW	HCW798	49	0.379083	0.931836	0.921407	11.86
HCW	HCW799	35	0.730511	1.5395	1.06044	2500
HCW	HCW800	48	1.14332	0.966234	1.2504	2500
HCW	HCW801	43	0.856993	0.879773	1.52308	2500
HCW	HCW802	39	1.19303	1.39746	0.96341	2500
HCW	HCW803	56	0.95372	1.34134	1.1254	2500
HCW	HCW804	25	0.720245	1.47877	1.37069	2500
HCW	HCW805	50	0.675317	1.26021	1.19034	20.31
HCW	HCW806	38	0.441788	1.2564	1.3048	2500
HCW	HCW807	22	0.701692	1.29021	1.18536	2500
HCW	HCW808	56	0.558009	1.32865	1.20083	23.18
HCW	HCW809	54	1.02927	1.32821	1.10819	2500
HCW	HCW810	42	1.52144	1.5199	1.27245	2500
HCW	HCW811	70	0.738385	0.466336	1.16215	1.83
HCW	HCW812	34	0.860674	1.13977	1.05091	2500
HCW	HCW813	42	0.598553	1.34709	1.73691	2500
HCW	HCW814	41	0.357298	1.28746	1.13174	14.42
HCW	HCW815	43	1.10287	1.51277	1.18238	2500
HCW	HCW816	54	0.536161	0.677648	0.590156	2500
HCW	HCW817	27	0.817519	1.18684	0.937714	2500
HCW	HCW818	24	0.954526	1.65315	1.22843	233.3
HCW	HCW819	46	1.52044	0.804086	0.749073	2500
HCW	HCW820	39	1.27439	1.19346	1.14579	2500
HCW	HCW821	41	0.740387	1.54802	1.15371	2500
HCW	HCW822	54	1.11604	1.30877	1.41472	12.86
HCW	HCW823	25	1.06896	1.57384	1.12782	117.4
HCW	HCW824	44	0.972476	1.01596	0.92084	13.07
HCW	HCW825	55	0.822436	0.923086	0.76008	16.85
HCW	HCW826	26	0.366962	1.10859	0.639193	2500
HCW	HCW827	39	0.720843	1.44015	1.24044	2500
HCW	HCW828	47	1.1681	1.30827	1.12836	2500
HCW	HCW829	60	1.4866	1.56688	1.19558	184.7
HCW	HCW830	55	1.21955	1.1562	1.29718	2500
HCW	HCW831	59	2.8424	1.57406	1.93753	2500
HCW	HCW832	53	0.843039	1.33065	1.03755	2500
HCW	HCW833	54	0.70203	1.38356	1.04815	2500
HCW	HCW834	60	0.872743	1.02477	1.05272	12.39
HCW	HCW835	31	0.536651	1.35746	1.15486	155.9
HCW	HCW836	47	0.448074	1.40471	1.16784	2500
HCW	HCW837	57	0.873272	1.48171	1.18845	146.9
HCW	HCW838	38	0.944465	1.26902	1.13982	2500
HCW	HCW839	47	0.933799	1.15821	0.75426	2500
HCW	HCW840	57	1.85485	1.45784	1.33207	2500
HCW	HCW841	37	0.245428	1.1084	1.00073	2500
HCW	HCW842	48	1.26825	1.03352	0.652394	112.3
HCW	HCW843	61	0.333519	0.898961	0.820523	15.05
HCW	HCW844	61	1.01927	1.48902	1.18319	2500
HCW	HCW845	64	0.433337	1.25859	1.14544	2500
HCW	HCW846	23	0.801605	1.36384	1.17022	113.1
HCW	HCW847	48	0.418106	1.30609	0.749202	124.5
HCW	HCW848	27	0.939826	1.4394	1.2043	2500
HCW	HCW849	25	1.08971	1.53609	1.30529	175.6
HCW	HCW850	26	0.899926	1.22827	1.10765	2500
HCW	HCW851	22	1.0376	1.52018	1.54228	2500
HCW	HCW852	50	0.952034	0.833305	0.602874	2500
HCW	HCW853	45	0.614718	1.29624	1.11151	2500
HCW	HCW854	38	0.76484	1.32393	0.449216	2500
HCW	HCW855	32	0.376446	0.758012	0.863366	2500
HCW	HCW856	29	0.804953	1.28877	0.906466	2500
HCW	HCW857	30	0.791166	1.28124	1.0282	13.4
HCW	HCW858	32	1.53038	1.64593	1.13339	2500
HCW	HCW859	66	0.672247	0.941449	1.1196	2500
HCW	HCW860	28	0.567023	1.55243	1.13837	2500
HCW	HCW861	35	0.565559	1.25695	1.15042	17.29
HCW	HCW862	31	1.19771	1.37095	1.10374	2500
HCW	HCW863	32	0.800972	1.38414	1.03374	2500
HCW	HCW864	33	1.08774	1.32412	1.04996	2500
HCW	HCW865	19	1.86059	1.49595	1.65441	2500
HCW	HCW866	34	0.932126	1.38918	0.600979	118.3
HCW	HCW867	27	0.862885	1.36593	0.869765	17.13
HCW	HCW868	38	1.42008	1.57551	1.1118	13.94
HCW	HCW869	34	1.0573	1.58357	0.732024	2500
HCW	HCW870	35	1.27929	1.91196	1.33815	2500
HCW	HCW871	44	0.412355	1.49057	1.07927	2500
HCW	HCW872	23	0.99689	1.50527	1.12564	2500
HCW	HCW873	42	0.543431	0.782992	0.834893	2500
HCW	HCW874	23	0.715311	1.64174	0.887707	2500
HCW	HCW875	24	1.55257	1.74133	1.02619	2500
HCW	HCW876	22	1.47525	1.80527	1.11348	178.1
HCW	HCW877	33	0.684393	1.29525	0.955308	12.18
HCW	HCW878	40	0.518543	1.60863	0.0126667	2500
HCW	HCW879	51	1.17123	1.16108	0.440054	10.68
HCW	HCW880	28	0.991435	1.66019	1.07592	181.4
HCW	HCW881	23	0.967647	1.39927	0.0293836	2500
HCW	HCW882	37	1.12886	1.57934	0.938868	2500
HCW	HCW883	22	1.22291	1.76238	1.19564	103.3
HCW	HCW884	27	0.89795	1.56802	0.586247	225.2
HCW	HCW885	32	1.28032	1.56871	1.41923	2500
HCW	HCW886	29	1.64894	1.92289	1.485	2500
HCW	HCW887	23	0.891289	1.62325	0.875245	2500
HCW	HCW888	37	1.06731	1.47505	1.40689	108.8
HCW	HCW889	32	0.694341	1.61802	1.2207	229.4
HCW	HCW890	56	0.661894	1.22246	1.53537	2500
HCW	HCW891	60	0.659488	1.53152	1.29909	2500
HCW	HCW892	53	1.31819	1.60175	1.3841	2500
HCW	HCW893	22	1.2168	1.61153	1.04335	2500
HCW	HCW894	33	0.962536	1.60693	0.96973	24.51
HCW	HCW895	46	1.0395	1.32012	1.86329	10.41
HCW	HCW896	28	0.935345	1.58678	1.12998	2500
HCW	HCW897	22	0.830741	1.44378	0.400559	2500
HCW	HCW898	48	0.644683	1.43181	1.26198	15.05
HCW	HCW899	50	0.932919	1.01845	1.09039	2500
HCW	HCW900	33	0.797684	1.30755	1.05404	24.77
HCW	HCW901	30	1.68776	1.50565	1.23439	242.9
HCW	HCW902	29	1.01706	1.32762	0.743024	127.9
HCW	HCW903	40	1.20602	1.89787	1.23206	2500
HCW	HCW904	38	0.686174	1.30434	0.638635	2500
HCW	HCW905	27	0.52695	1.47618	0.869651	2500
HCW	HCW906	20	0.833989	1.28409	0.886115	2500
HCW	HCW907	39	1.67709	1.84966	1.08567	246.8
HCW	HCW908	63	0.61176	1.25467	1.12677	21.74
HCW	HCW909	40	2.2293	1.58317	1.15292	2500
HCW	HCW910	24	0.679781	1.2598	1.1163	16.06
HCW	HCW911	30	0.858646	1.2163	1.32088	2500
HCW	HCW912	32	1.77519	1.58761	1.13154	185.9
HCW	HCW913	36	0.502596	1.49462	1.59596	2500
HCW	HCW914	47	1.04506	1.38555	1.15563	15.17
HCW	HCW915	26	1.58253	1.46962	1.32804	2500
HCW	HCW916	33	1.07682	1.65761	1.30163	135.1
HCW	HCW917	45	1.01008	0.851047	1.15812	2500
HCW	HCW918	63	0.478719	1.4078	1.22119	2500
HCW	HCW919	40	1.09716	1.42255	1.28334	119.8
HCW	HCW920	32	1.04096	1.53074	1.23775	219.7
HCW	HCW921	26	1.36559	1.56088	1.59431	182.5
HCW	HCW922	32	1.09405	1.36952	1.04459	25.89
HCW	HCW923	27	0.595747	1.59806	1.43159	2500
HCW	HCW924	64	0.744911	1.07525	1.05105	2500
HCW	HCW925	30	0.886904	1.4375	1.07268	2500
HCW	HCW926	35	0.923622	1.38833	1.23324	2500
HCW	HCW927	44	1.29408	1.41918	1.31998	2500
HCW	HCW928	66	0.325928	0.617703	1.10589	11.08
HCW	HCW929	33	0.914016	1.46395	1.91828	125.3
HCW	HCW930	31	0.872371	1.5614	1.174	2500
HCW	HCW931	25	0.697863	1.53275	1.29766	2500
HCW	HCW932	47	2.20095	1.60983	1.42311	190.5
HCW	HCW933	52	0.720489	1.19219	1.14192	2500
HCW	HCW934	28	0.712757	1.494	1.21305	2500
HCW	HCW935	48	0.574882	0.385437	0.741331	0.39
HCW	HCW936	38	0.667678	1.09046	0.772968	14.27
HCW	HCW937	38	1.43926	1.2778	1.41122	2500
HCW	HCW938	26	1.63425	1.19665	1.01023	24.37
HCW	HCW939	22	1.11985	1.51759	1.37491	210.2
HCW	HCW940	32	1.39424	1.3079	1.25774	2500
HCW	HCW941	39	0.876161	1.17802	0.838123	2500
HCW	HCW942	26	0.511277	0.948211	0.779106	2.94
HCW	HCW943	35	0.444021	1.21171	1.36539	16.72
HCW	HCW944	47	1.37358	1.70134	1.35029	2500
HCW	HCW945	49	1.01475	1.58759	1.27856	117.2
HCW	HCW946	32	1.01195	1.50984	1.61828	146.3
HCW	HCW947	33	0.421591	1.4089	1.28679	2500
HCW	HCW948	25	0.91651	1.2434	1.01008	19.51
NHR	NHR1	71	0.2868	0.41425	0.507302	n.a.
NHR	NHR2	92	0.199011	0.259844	0.649065	n.a.
NHR	NHR3	92	0.522257	1.41947	0.830252	n.a.
NHR	NHR4	85	0.293612	0.221312	0.37936	n.a.
NHR	NHR5	71	0.449796	1.43972	1.14387	n.a.
NHR	NHR6	95	0.188057	0.511625	0.700578	n.a.
NHR	NHR7	73	0.238251	1.23578	0.79336	n.a.
NHR	NHR8	75	0.363163	0.467687	0.509383	n.a.
NHR	NHR9	81	0.45929	1.32953	1.07468	n.a.
NHR	NHR10	95	0.675717	0.708531	0.696659	n.a.
NHR	NHR11	91	0.287706	0.3335	0.38173	n.a.
NHR	NHR12	99	0.340278	0.649969	1.04056	n.a.
NHR	NHR13	89	0.146037	0.206563	0.564976	n.a.
NHR	NHR14	88	0.330033	0.691094	0.689926	n.a.
NHR	NHR15	92	0.191476	0.247969	0.758913	n.a.
NHR	NHR16	87	0.336464	1.29159	1.06597	n.a.
NHR	NHR17	86	0.348759	1.12309	1.54183	n.a.
NHR	NHR18	89	0.21227	0.357063	1.06376	n.a.
NHR	NHR19	77	0.166518	0.482375	0.742456	n.a.
NHR	NHR20	99	0.293623	0.317125	0.360877	n.a.
NHR	NHR21	75	0.248309	0.189125	1.133	n.a.
NHR	NHR22	92	0.368358	0.2005	0.527183	n.a.
NHR	NHR23	79	0.317274	0.42075	0.465863	n.a.
NHR	NHR24	87	0.379143	0.338594	0.492505	n.a.
NHR	NHR25	94	0.24007	0.261406	0.998767	n.a.
NHR	NHR26	76	0.430418	0.346523	0.817208	n.a.
NHR	NHR27	82	0.270713	0.660586	0.899262	n.a.
NHR	NHR28	98	0.157439	0.534961	1.13673	n.a.
NHR	NHR29	99	0.358829	1.33515	1.23311	n.a.
NHR	NHR30	85	0.291693	0.740586	0.572018	n.a.
NHR	NHR31	86	0.520911	0.4445	1.10386	n.a.
NHR	NHR32	95	0.40425	0.299563	0.488214	n.a.
NHR	NHR33	97	0.425226	1.09484	1.00997	n.a.
NHR	NHR34	85	0.383982	0.529687	0.644226	n.a.
NHR	NHR35	84	0.377343	0.845961	0.592546	n.a.
NHR	NHR36	89	0.225677	0.411062	1.07859	n.a.
NHR	NHR37	84	0.565187	1.59627	1.27655	n.a.
NHR	NHR38	91	0.216556	0.251688	0.355134	n.a.
NHR	NHR39	84	0.364344	0.437812	0.794909	n.a.
NHR	NHR40	73	0.388507	0.526211	1.66115	n.a.
NHR	NHR41	88	0.40516	0.345273	0.745907	n.a.
NHR	NHR42	78	0.479799	1.4594	0.854007	n.a.
NHR	NHR43	85	0.20489	0.379539	1.06093	n.a.
NHR	NHR44	94	0.202319	0.211	0.52195	n.a.
NHR	NHR45	90	0.622573	0.3365	0.883165	n.a.
NHR	NHR46	78	0.467065	1.44389	1.03893	n.a.
NHR	NHR47	90	0.656677	0.951203	0.837546	n.a.
NHR	NHR48	88	0.325664	0.22125	0.74063	n.a.
NHR	NHR49	88	0.230681	1.32027	1.44519	n.a.
NHR	NHR50	79	0.492521	0.779266	1.11717	n.a.
NHR	NHR51	96	0.35289	1.65852	1.02954	n.a.
NHR	NHR52	91	0.555051	0.474	0.430635	n.a.
NHR	NHR53	85	0.602642	0.432586	0.999114	n.a.
NHR	NHR54	87	0.176121	0.519586	0.901175	n.a.
NHR	NHR55	92	0.246424	0.441648	0.600694	n.a.
NHR	NHR56	84	0.17516	0.379461	2.16877	n.a.
NHR	NHR57	79	1.3657	1.80709	1.63486	n.a.
NHR	NHR58	84	0.358756	1.41152	2.55618	n.a.
NHR	NHR59	90	0.26118	0.428789	1.03939	n.a.
NHR	NHR60	89	0.146962	0.864461	0.746344	n.a.
NHR	NHR61	82	0.118029	0.517625	1.05584	n.a.
NHR	NHR62	87	0.909308	0.789836	0.790396	n.a.
NHR	NHR63	87	0.330704	0.572562	1.07218	n.a.
NHR	NHR64	85	0.365253	0.216938	1.09364	n.a.
NHR	NHR65	76	0.344995	0.52425	0.62491	n.a.
NHR	NHR66	91	0.370447	0.775336	0.557432	n.a.
NHR	NHR67	78	0.643256	0.557148	0.787793	n.a.
NHR	NHR68	87	0.470445	1.37815	1.1002	n.a.
NHR	NHR69	88	0.756349	1.34971	0.483543	n.a.
NHR	NHR70	90	0.147123	0.360336	0.690737	n.a.
NHR	NHR71	94	0.465846	0.483109	0.809231	n.a.
NHR	NHR72	88	0.477484	0.5175	0.240693	n.a.
NHR	NHR73	77	0.278538	0.446313	0.348764	n.a.
NHR	NHR74	87	0.563603	1.39504	1.27145	n.a.
NHR	NHR75	89	0.509868	1.43316	1.09489	n.a.
NHR	NHR76	84	0.346362	0.387727	0.955891	n.a.
NHR	NHR77	86	0.686657	0.140602	0.949074	n.a.
NHR	NHR78	89	0.240543	0.205852	2.0742	n.a.
NHR	NHR79	89	0.371128	0.2475	0.481862	n.a.
NHR	NHR80	85	0.535468	1.21266	0.819126	n.a.
NHR	NHR81	87	0.384806	0.865352	1.13036	n.a.
NHR	NHR82	82	0.481894	1.3226	0.509439	n.a.
NHR	NHR83	70	0.403679	1.27929	0.922458	n.a.
NHR	NHR84	88	0.219322	0.3055	0.246078	n.a.
NHR	NHR85	87	0.184251	0.176539	1.2009	n.a.
NHR	NHR86	76	0.626461	1.52554	1.14845	n.a.
NHR	NHR87	83	0.436048	0.937039	1.12767	n.a.
NHR	NHR88	92	0.443741	0.445164	0.379145	n.a.
NHR	NHR89	85	0.16853	0.477625	1.63442	n.a.
NHR	NHR90	82	0.246435	0.457875	0.207413	n.a.
NHR	NHR91	86	0.521934	1.41529	2.20365	n.a.
NHR	NHR92	91	0.169145	0.259125	0.369407	n.a.
NHR	NHR93	77	0.300132	0.701477	0.473425	n.a.
NHR	NHR94	71	0.721199	1.21404	1.15603	n.a.
NHR	NHR95	95	0.31527	1.6791	1.13595	n.a.
NHR	NHR96	96	0.598373	0.810102	2.45258	n.a.
NHR	NHR97	80	0.239521	0.492164	0.803679	n.a.
NHR	NHR98	76	0.628664	1.17779	1.14541	n.a.
NHR	NHR99	75	0.133235	0.36275	0.543198	n.a.
NHR	NHR100	77	0.19094	0.58375	0.957656	n.a.
NHR	NHR101	82	0.520287	0.366187	0.615678	n.a.
NHR	NHR102	95	0.24615	0.602789	0.593064	n.a.
NHR	NHR103	85	0.673062	1.41266	1.17293	n.a.
NHR	NHR104	88	0.208431	0.168352	0.534193	n.a.
NHR	NHR105	95	0.177535	0.215164	0.490988	n.a.
NHR	NHR106	93	0.326253	0.271937	0.202999	n.a.
NHR	NHR107	72	0.299845	0.582414	0.584666	n.a.
NHR	NHR108	89	0.206708	0.498289	0.239304	n.a.
NHR	NHR109	80	0.193494	0.321461	0.599247	n.a.
NHR	NHR110	93	0.550727	0.45175	0.503368	n.a.
NHR	NHR111	90	1.69521	1.18691	1.15986	n.a.
NHR	NHR112	88	1.58486	0.337789	0.331143	n.a.
NHR	NHR113	85	0.41433	1.67779	1.11555	n.a.
NHR	NHR114	77	0.440338	0.463664	0.407201	n.a.
NHR	NHR115	82	0.710928	0.41275	0.685598	n.a.
NHR	NHR116	84	0.25911	0.191875	0.152701	n.a.
NHR	NHR117	87	0.476587	0.362687	0.178871	n.a.
NHR	NHR118	90	0.146898	0.551687	0.808355	n.a.

## Sheet: Fig4
				t1	t2
Cohort	ID	Age	Sex	IgG_cODn	IgG_cODn
HCW	HCW1	23	F	1.54937	1.92544
HCW	HCW2	30	F	1.4057	1.92495
HCW	HCW3	37	F	1.2047	1.60563
HCW	HCW4	38	F	1.4747	1.55476
HCW	HCW5	58	F	1.21326	1.66075
HCW	HCW6	46	F	0.801012	1.60538
HCW	HCW7	35	F	1.31689	1.98138
HCW	HCW8	33	M	1.50776	1.66036
HCW	HCW9	38	F	0.733074	1.69424
HCW	HCW10	45	F	1.47526	1.81416
HCW	HCW11	29	F	1.73195	1.79732
HCW	HCW12	44	M	1.48889	1.8917
HCW	HCW13	59	F	1.67251	1.90997
HCW	HCW14	28	F	1.42864	1.70076
HCW	HCW15	49	F	1.31707	1.62048
HCW	HCW16	23	F	1.26039	1.78318
HCW	HCW17	42	F	1.46757	1.79384
HCW	HCW18	27	F	1.77452	1.84337
HCW	HCW19	41	F	1.0892	1.76447
HCW	HCW20	33	F	1.46807	1.70756
HCW	HCW21	65	F	1.54551	1.79353
HCW	HCW22	46	F	1.18807	1.55855
HCW	HCW23	65	F	1.64007	1.78822
HCW	HCW24	29	F	1.38632	1.70419
HCW	HCW25	32	F	1.51664	2.01175
HCW	HCW26	66	F	1.29745	1.89816
HCW	HCW27	25	F	1.61826	1.8717
HCW	HCW28	36	F	1.54939	1.74256
HCW	HCW29	27	F	1.54226	1.55795
HCW	HCW30	37	F	1.56395	1.66841
HCW	HCW31	24	F	1.05805	1.59367
HCW	HCW32	46	F	1.39326	1.70641
HCW	HCW33	48	F	1.70045	1.97503
HCW	HCW34	38	F	1.54518	1.81347
HCW	HCW35	26	F	1.58257	1.8092
HCW	HCW36	48	M	1.12714	1.74409
HCW	HCW37	51	F	1.2707	1.79409
HCW	HCW38	55	F	1.53126	1.74672
HCW	HCW39	67	F	1.60564	1.77062
HCW	HCW40	39	F	1.39889	1.80256
HCW	HCW41	23	F	1.35993	1.52232
HCW	HCW42	63	F	0.652137	1.80753
HCW	HCW43	51	F	1.61333	2.1833
HCW	HCW44	37	F	1.60776	1.73856
HCW	HCW45	38	M	1.58195	1.82157
HCW	HCW46	28	M	1.54207	1.77178
HCW	HCW47	22	F	1.43489	1.75713
HCW	HCW48	24	F	1.77251	1.92618
HCW	HCW49	32	F	1.38201	1.77745
HCW	HCW50	32	F	1.51358	1.92055
HCW	HCW51	48	F	1.10307	1.73891
HCW	HCW52	43	F	1.60126	1.74981
HCW	HCW53	59	F	1.25889	1.77267
HCW	HCW54	61	F	1.31718	1.78175
HCW	HCW55	50	F	1.6023	1.75925
HCW	HCW56	39	F	1.53689	1.74562
HCW	HCW57	49	F	1.29682	1.7665
HCW	HCW58	47	F	1.72827	1.56411
HCW	HCW59	60	F	1.59176	1.88831
HCW	HCW60	35	F	1.51182	1.69381
HCW	HCW61	36	F	1.29945	1.96188
HCW	HCW62	35	F	1.51389	1.76494
HCW	HCW63	61	F	1.40115	1.64275
HCW	HCW64	39	F	1.20832	1.79075
HCW	HCW65	51	F	1.45062	1.75849
HCW	HCW66	37	F	1.38562	1.66576
HCW	HCW67	50	F	1.10501	1.52705
HCW	HCW68	44	M	1.43057	1.86644
HCW	HCW69	51	F	0.995012	1.616
HCW	HCW70	44	F	1.3392	1.69719
HCW	HCW71	45	F	0.915992	1.78723
HCW	HCW72	29	F	1.51145	2.01174
HCW	HCW73	53	F	1.40001	1.84438
HCW	HCW74	63	M	1.76483	1.68248
HCW	HCW75	41	F	1.5067	1.75113
HCW	HCW76	48	F	1.33074	1.8215
HCW	HCW77	31	F	1.28849	1.74612
HCW	HCW78	52	F	1.7455	1.72247
HCW	HCW79	35	F	1.67607	1.74163
HCW	HCW80	39	F	0.46575	1.62551
HCW	HCW81	27	M	0.929492	1.72622
HCW	HCW82	25	F	1.55924	1.94291
HCW	HCW83	60	F	0.798266	1.80794
HCW	HCW84	55	F	1.42555	1.76044
HCW	HCW85	35	F	1.39537	1.64741
HCW	HCW86	34	M	1.73416	1.58298
HCW	HCW87	52	M	1.35355	1.87562
HCW	HCW88	49	F	1.82307	1.60823
HCW	HCW89	27	F	1.61384	1.74606
HCW	HCW90	44	F	1.76025	1.74872
HCW	HCW91	23	F	1.93299	1.71755
HCW	HCW92	49	M	1.57116	1.83639
HCW	HCW93	33	F	1.35238	1.73667
HCW	HCW94	31	F	1.77669	1.94702
HCW	HCW95	26	F	1.90013	1.9208
HCW	HCW96	48	F	0.994117	1.66047
HCW	HCW97	40	M	1.47705	1.77587
HCW	HCW98	51	F	1.35349	1.92064
HCW	HCW99	55	F	1.14002	1.68595
HCW	HCW100	44	M	1.66044	1.52795
HCW	HCW101	46	F	1.6477	1.96612
HCW	HCW102	23	F	1.46263	1.62899
HCW	HCW103	39	M	1.23449	1.82593
HCW	HCW104	37	M	1.33839	1.72695
HCW	HCW105	43	M	1.18905	1.63169
HCW	HCW106	30	M	1.55962	1.7288
HCW	HCW107	37	M	1.27299	1.83689
HCW	HCW108	30	M	1.45274	1.90852
HCW	HCW109	58	F	1.08569	1.88107
HCW	HCW110	56	F	1.31705	1.70169
HCW	HCW111	27	F	1.61463	1.91373
HCW	HCW112	63	F	1.57757	1.82853
HCW	HCW113	53	F	1.26174	1.81973
HCW	HCW114	45	F	1.5685	1.66106
HCW	HCW115	26	M	1.66924	1.68813
HCW	HCW116	58	M	1.50145	1.80688
HCW	HCW117	28	F	1.40013	1.756
HCW	HCW118	53	F	1.36968	1.5903
HCW	HCW119	59	F	1.19025	1.89537
HCW	HCW120	55	F	1.45337	1.77409
HCW	HCW121	60	F	1.2775	1.75363
HCW	HCW122	60	F	1.56075	1.7097
HCW	HCW123	45	F	1.64813	1.76211
HCW	HCW124	32	F	1.45845	1.80649
HCW	HCW125	24	F	1.04	2.014
HCW	HCW126	33	F	1.45813	1.6943
HCW	HCW127	50	F	1.43874	1.87649
HCW	HCW128	68	F	1.43201	1.92094
HCW	HCW129	25	F	1.55837	1.79747
HCW	HCW130	50	F	1.57219	1.89293
HCW	HCW131	28	M	1.46768	1.62452
HCW	HCW132	42	F	1.39018	1.90419
HCW	HCW133	44	F	1.1907	1.75161
HCW	HCW134	25	F	1.67701	1.72543
HCW	HCW135	58	M	1.63512	1.98556
HCW	HCW136	51	M	1.4353	1.66755
HCW	HCW137	57	F	1.49314	1.86099
HCW	HCW138	54	F	1.62507	1.66126
HCW	HCW139	56	F	1.19707	1.70188
HCW	HCW140	51	M	1.45663	1.65186
HCW	HCW141	46	F	1.86202	1.84788
HCW	HCW142	29	F	1.67905	1.95153
HCW	HCW143	61	F	0.658504	1.69622
HCW	HCW144	54	M	1.49177	1.89172
HCW	HCW145	62	F	1.43375	1.79424
HCW	HCW146	36	F	1.62019	1.69005
HCW	HCW147	35	F	1.68432	1.51986
HCW	HCW148	40	F	1.48899	1.70623
HCW	HCW149	37	F	1.57	1.62923
HCW	HCW150	31	F	1.16033	1.68132
HCW	HCW151	19	F	1.60049	1.8743
HCW	HCW152	64	F	1.2257	1.63636
HCW	HCW153	25	M	1.6208	1.77653
HCW	HCW154	64	F	1.21633	1.6923
HCW	HCW155	42	F	1.52493	1.79287
HCW	HCW156	60	M	1.50769	1.89343
HCW	HCW157	49	M	1.4925	1.95899
HCW	HCW158	28	M	1.29489	1.99169
HCW	HCW159	61	F	1.47352	1.8168
HCW	HCW160	25	F	1.92777	1.77913
HCW	HCW161	63	F	1.40107	1.70763
HCW	HCW162	46	F	1.34425	1.70695
HCW	HCW163	62	F	1.72857	1.84224
HCW	HCW164	49	F	1.52149	1.99996
HCW	HCW165	62	F	1.76413	1.70455
HCW	HCW166	32	M	1.57252	1.87594
HCW	HCW167	67	M	0.722211	1.83369
HCW	HCW168	50	M	1.77269	1.7103
HCW	HCW169	50	F	1.50724	1.81238
HCW	HCW170	33	F	1.53858	1.85803
HCW	HCW171	41	M	1.70575	1.8543
HCW	HCW172	24	F	1.51675	1.69986
HCW	HCW173	39	M	1.08308	1.58567
HCW	HCW174	45	F	1.49175	1.85836
HCW	HCW175	59	F	0.322191	1.62761
HCW	HCW176	33	F	1.55369	1.85078
HCW	HCW177	55	F	1.67282	1.70313
HCW	HCW178	27	F	1.5834	1.7322
HCW	HCW179	29	F	1.59574	1.91845
HCW	HCW180	43	F	1.65469	1.80713
HCW	HCW181	34	F	1.66195	2.05531
HCW	HCW182	32	F	1.61225	1.85611
HCW	HCW183	57	F	1.47007	1.63217
HCW	HCW184	61	F	1.75589	1.72813
HCW	HCW185	44	F	1.64513	1.90449
HCW	HCW186	27	F	1.28827	1.82838
HCW	HCW187	33	F	1.6853	1.65636
HCW	HCW188	43	F	1.6707	1.61792
HCW	HCW189	51	M	1.41444	1.89774
HCW	HCW190	47	F	0.755891	1.60298
HCW	HCW191	33	F	1.45302	1.88437
HCW	HCW192	33	F	1.59931	1.76149
HCW	HCW193	42	F	1.16599	1.66774
HCW	HCW194	48	F	1.54432	1.65949
HCW	HCW195	55	F	1.02346	1.59217
HCW	HCW196	24	F	1.48002	1.85005
HCW	HCW197	42	F	0.92293	1.58406
HCW	HCW198	35	F	1.77345	1.57976
HCW	HCW199	57	F	1.51982	1.8068
HCW	HCW200	35	F	1.67833	1.9233
HCW	HCW201	34	F	1.59633	1.82612
HCW	HCW202	29	M	1.52452	1.9297
HCW	HCW203	34	M	1.6572	1.97737
HCW	HCW204	58	F	1.23582	1.83092
HCW	HCW205	58	F	1.44127	1.91644
HCW	HCW206	38	F	1.90074	1.93749
HCW	HCW207	58	F	1.54276	1.82547
HCW	HCW208	35	F	1.40159	1.87459
HCW	HCW209	25	F	1.62095	1.60482
HCW	HCW210	27	M	1.59727	1.88669
HCW	HCW211	57	F	1.60837	1.73297
HCW	HCW212	52	F	1.52946	1.80605
HCW	HCW213	45	F	1.40207	1.82199
HCW	HCW214	42	F	1.69281	1.75788
HCW	HCW215	65	M	0.749441	1.82681
HCW	HCW216	36	F	1.3388	1.62601
HCW	HCW217	36	F	1.49625	1.65855
HCW	HCW218	24	F	1.61593	1.86613
HCW	HCW219	34	F	1.44343	1.73775
HCW	HCW220	39	F	1.55655	1.62807
HCW	HCW221	29	F	1.57352	1.83753
HCW	HCW222	35	F	1.47005	1.69642
HCW	HCW223	31	F	1.51771	1.75599
HCW	HCW224	49	F	1.42577	1.79181
HCW	HCW225	25	F	1.62799	1.80616
HCW	HCW226	50	M	1.6622	1.81727
HCW	HCW227	51	M	1.16858	1.70348
HCW	HCW228	35	F	1.32277	1.54075
HCW	HCW229	42	F	1.62608	1.75211
HCW	HCW230	45	F	1.41902	1.61011
HCW	HCW231	25	F	1.67744	1.90624
HCW	HCW232	66	M	0.418129	1.73326
HCW	HCW233	53	F	1.18634	1.5105
HCW	HCW234	44	F	1.62877	1.90344
HCW	HCW235	38	M	1.04868	1.82447
HCW	HCW236	51	F	1.36593	1.79209
HCW	HCW237	37	F	1.3404	1.69132
HCW	HCW238	60	F	1.67234	1.77868
HCW	HCW239	32	M	1.75168	1.68962
HCW	HCW240	32	F	1.4794	1.77028
HCW	HCW241	25	F	1.69315	1.94737
HCW	HCW242	24	F	1.68652	1.63095
HCW	HCW243	30	F	1.54371	1.73981
HCW	HCW244	58	F	0.782523	1.70763
HCW	HCW245	46	F	1.43527	1.86975
HCW	HCW246	23	F	1.51927	1.85272
HCW	HCW247	50	F	0.610336	1.66275
HCW	HCW248	57	F	0.554305	1.62972
HCW	HCW249	51	F	1.4403	2.00713
HCW	HCW250	48	F	1.4748	1.82182
HCW	HCW251	24	F	1.57174	1.61462
HCW	HCW252	61	F	1.51407	1.72076
HCW	HCW253	59	F	0.439941	2.01467
HCW	HCW254	46	F	1.29992	1.87662
HCW	HCW255	62	F	1.26513	1.68438
HCW	HCW256	57	M	1.43825	1.74401
HCW	HCW257	36	F	1.50809	1.72532
HCW	HCW258	22	F	1.72619	1.74591
HCW	HCW259	39	M	1.80877	1.72157
HCW	HCW260	49	M	0.873066	1.73584
HCW	HCW261	50	M	0.343562	1.66513
HCW	HCW262	37	F	1.66546	1.67942
HCW	HCW263	54	F	1.59143	1.68768
HCW	HCW264	24	F	1.66255	1.83312
HCW	HCW265	55	F	1.06813	1.76688
HCW	HCW266	37	F	1.49595	1.75405
HCW	HCW267	57	F	1.39102	1.92755
HCW	HCW268	54	F	1.50627	1.81024
HCW	HCW269	30	F	1.68002	1.83098
HCW	HCW270	58	F	1.17345	1.69966
HCW	HCW271	29	M	1.42294	1.683
HCW	HCW272	25	F	1.56628	1.66661
HCW	HCW273	52	F	1.40652	1.94168
HCW	HCW274	28	F	1.35124	1.71184
HCW	HCW275	33	F	1.62409	1.61343
HCW	HCW276	55	F	1.53284	1.60992
HCW	HCW277	57	M	1.33383	1.70795
HCW	HCW278	60	F	1.67258	1.75438
HCW	HCW279	53	F	1.4462	1.63105
HCW	HCW280	49	F	1.0562	1.90787
HCW	HCW281	62	M	1.70525	1.73361
HCW	HCW282	22	F	1.60037	1.67294
HCW	HCW283	68	M	0.625453	1.59374
HCW	HCW284	57	F	1.14589	1.74649
HCW	HCW285	63	F	1.56202	1.93205
HCW	HCW286	28	F	1.86227	1.75592
HCW	HCW287	64	F	1.6269	1.70687
HCW	HCW288	52	F	1.70083	1.75897
HCW	HCW289	49	F	1.70777	1.86486
HCW	HCW290	43	F	1.39564	1.68394
HCW	HCW291	25	M	1.54945	1.93218
HCW	HCW292	26	F	1.25821	1.57605
HCW	HCW293	54	F	1.25927	1.84848
HCW	HCW294	60	F	1.38864	1.82742
HCW	HCW295	37	F	1.51146	1.89324
HCW	HCW296	28	M	1.67819	1.90443
HCW	HCW297	26	M	1.39599	1.72975
HCW	HCW298	36	F	1.81852	1.96468
HCW	HCW299	69	F	0.823523	1.69903
HCW	HCW300	27	F	1.58944	1.78969
HCW	HCW301	39	M	1.56177	1.64786
HCW	HCW302	56	M	1.18983	1.78913
HCW	HCW303	52	F	1.4752	1.77394
HCW	HCW304	53	F	1.36149	1.68205
HCW	HCW305	48	M	1.59227	1.97188
HCW	HCW306	50	F	1.44727	1.58592
HCW	HCW307	28	M	1.34527	1.59893
HCW	HCW308	60	F	1.50583	2.00548
HCW	HCW309	28	F	1.5149	1.88964
HCW	HCW310	39	F	1.94314	2.05708
HCW	HCW311	32	F	1.54697	1.65355
HCW	HCW312	32	F	1.53165	1.73134
HCW	HCW313	49	F	0.887891	1.73313
HCW	HCW314	29	F	1.8215	1.77217
HCW	HCW315	55	F	1.55165	1.89705
HCW	HCW316	33	F	1.09413	1.68582
HCW	HCW317	43	F	1.56389	1.69637
HCW	HCW318	34	M	1.609	1.81416
HCW	HCW319	42	F	1.92933	1.85294
HCW	HCW320	38	F	1.20077	1.65037
HCW	HCW321	26	F	1.68184	1.78132
HCW	HCW322	50	M	1.25696	1.76384
HCW	HCW323	59	M	0.998496	1.99661
HCW	HCW324	47	F	1.60277	1.84983
HCW	HCW325	47	F	1.14716	1.62483
HCW	HCW326	30	M	1.35856	1.92943
HCW	HCW327	29	F	1.539	1.9352
HCW	HCW328	36	F	1.59956	1.74605
HCW	HCW329	52	F	1.69568	1.62711
HCW	HCW330	41	F	0.425406	1.82914
HCW	HCW331	39	F	1.44837	1.85514
HCW	HCW332	33	F	1.586	2.00402
HCW	HCW333	44	F	1.66574	1.95377
HCW	HCW334	55	F	1.61381	1.91355
HCW	HCW335	46	F	1.47753	1.88339
HCW	HCW336	39	F	1.2845	1.53305
HCW	HCW337	28	F	1.6925	1.97949
HCW	HCW338	32	M	1.48243	1.81774
HCW	HCW339	38	F	1.66881	1.86828
HCW	HCW340	30	F	1.62743	1.9258
HCW	HCW341	36	F	1.30443	1.94389
HCW	HCW342	36	F	1.53006	1.86828
HCW	HCW343	53	F	1.40109	1.64907
HCW	HCW344	34	M	1.87324	1.74076
HCW	HCW345	46	F	1.27903	1.99852
HCW	HCW346	29	F	1.66009	1.90643
HCW	HCW347	38	F	1.38241	1.90408
HCW	HCW348	45	F	1.62518	1.6628
HCW	HCW349	55	F	1.64974	1.74658
HCW	HCW350	50	F	1.04268	1.8343
HCW	HCW351	59	F	1.2198	1.90258
HCW	HCW352	54	F	1.25675	1.77222
HCW	HCW353	54	F	0.958871	1.86959
HCW	HCW354	31	F	1.50922	1.80993
HCW	HCW355	43	F	1.75924	1.96012
HCW	HCW356	33	F	1.48181	1.93639
HCW	HCW357	47	F	1.09443	1.77712
HCW	HCW358	41	M	1.57774	1.68005
HCW	HCW359	50	M	1.55668	1.89086
HCW	HCW360	63	F	0.771094	1.71574
HCW	HCW361	38	F	1.69431	1.59949
HCW	HCW362	42	F	1.74584	1.95549
HCW	HCW363	27	M	1.85218	2.02303
HCW	HCW364	38	M	1.05671	1.73259
HCW	HCW365	48	F	1.44225	1.89274
HCW	HCW366	65	F	1.44874	1.97414
HCW	HCW367	45	F	1.05233	1.86733
HCW	HCW368	50	F	1.48925	1.67487
HCW	HCW369	36	F	1.5885	1.86995
HCW	HCW370	36	F	1.55312	1.9917
HCW	HCW371	62	F	1.66856	1.66149
HCW	HCW372	43	F	1.44081	1.66977
HCW	HCW373	57	M	1.05856	1.78337
HCW	HCW374	43	F	1.55124	1.96745
HCW	HCW375	45	M	1.5738	1.57026
HCW	HCW376	47	F	1.78702	1.92412
HCW	HCW377	50	F	1.562	1.63933
HCW	HCW378	32	F	1.68387	1.80627
HCW	HCW379	66	F	1.57868	1.63061
HCW	HCW380	39	F	0.614367	1.56523
HCW	HCW381	34	M	1.73693	1.96155
HCW	HCW382	57	F	1.2955	1.66992
HCW	HCW383	58	M	1.54852	1.94018
HCW	HCW384	37	F	1.61993	2.06652
HCW	HCW385	32	F	1.41656	1.68702
HCW	HCW386	27	F	0.993371	1.94764
HCW	HCW387	52	M	1.42712	1.85449
HCW	HCW388	45	M	1.65052	1.88533
HCW	HCW389	33	F	1.26156	1.57922
HCW	HCW390	65	F	0.440934	1.40551
HCW	HCW391	66	M	1.03293	1.91683
HCW	HCW392	57	F	1.01818	1.37963
HCW	HCW393	37	F	1.57762	1.92493
HCW	HCW394	34	M	1.59993	1.8592
HCW	HCW395	44	M	1.05897	2.01502
HCW	HCW396	41	F	1.18306	1.78124
HCW	HCW397	34	F	0.347938	1.75562
HCW	HCW398	52	F	0.953867	1.59942
HCW	HCW399	56	M	0.427996	1.53713
HCW	HCW400	39	F	1.68147	1.93366
HCW	HCW401	24	F	1.57206	1.91874
HCW	HCW402	41	F	1.74087	1.79437
HCW	HCW403	42	F	1.42878	1.91827
HCW	HCW404	57	F	1.34291	1.8163
HCW	HCW405	45	F	1.50524	1.87295
HCW	HCW406	48	F	1.66289	1.45445
HCW	HCW407	57	F	1.65012	1.93709
HCW	HCW408	23	M	1.75768	2.02714
HCW	HCW409	52	M	1.5465	1.93662
HCW	HCW410	56	F	1.50437	1.55112
HCW	HCW411	37	M	1.45443	1.84852
HCW	HCW412	67	M	1.0548	1.75108
HCW	HCW413	36	F	1.51518	1.81812
HCW	HCW414	51	M	1.45066	1.8092
HCW	HCW415	55	F	1.57337	1.84937
HCW	HCW416	50	M	1.06749	1.81039
HCW	HCW417	31	F	1.10349	1.74155
HCW	HCW418	53	F	1.40005	1.57848
HCW	HCW419	31	F	0.969773	1.86938
HCW	HCW420	27	F	1.40412	1.73749
HCW	HCW421	62	F	1.25303	1.67248
HCW	HCW422	36	F	1.6718	1.88528
HCW	HCW423	48	M	1.62377	1.82738
HCW	HCW424	56	F	1.15659	1.85393
HCW	HCW425	38	F	1.33716	1.93705
HCW	HCW426	32	F	1.51855	2.02945
HCW	HCW427	56	F	1.63746	1.8103
HCW	HCW428	64	M	1.50862	1.70245
HCW	HCW429	51	F	1.472	1.8772
HCW	HCW430	29	F	1.55493	1.93999
HCW	HCW431	57	M	0.769031	1.91077
HCW	HCW432	46	F	1.73697	1.95389
HCW	HCW433	45	F	1.27556	1.58595
HCW	HCW434	47	F	1.39872	1.57642
HCW	HCW435	50	F	1.18437	1.698
HCW	HCW436	24	F	1.70112	1.78332
HCW	HCW437	55	F	0.35075	1.6892
HCW	HCW438	38	F	1.44368	1.94308
HCW	HCW439	43	F	1.55499	1.9402
HCW	HCW440	52	F	0.905094	1.6358
HCW	HCW441	57	F	0.855023	1.85255
HCW	HCW442	62	F	1.85912	1.75857
HCW	HCW443	40	M	1.30525	1.88914
HCW	HCW444	51	F	1.36571	1.73644
HCW	HCW445	27	F	1.41612	1.95243
HCW	HCW446	58	F	1.37624	1.65982
HCW	HCW447	48	F	1.52034	1.70663
HCW	HCW448	53	F	0.842781	1.60819
HCW	HCW449	29	F	1.34587	1.73787
HCW	HCW450	38	F	1.67612	1.65278
HCW	HCW451	24	F	1.37191	1.75749
HCW	HCW452	35	M	1.65043	1.74489
HCW	HCW453	63	F	1.26149	1.83387
HCW	HCW454	49	F	0.731742	1.78605
HCW	HCW455	47	F	1.22241	1.8923
HCW	HCW456	55	F	0.900742	1.66299
HCW	HCW457	36	F	1.24674	1.70099
HCW	HCW458	32	F	1.37037	1.91695
HCW	HCW459	52	F	0.476711	1.64688
HCW	HCW460	30	M	1.46875	1.81387
HCW	HCW461	50	F	1.47887	1.85593
HCW	HCW462	36	F	1.66337	1.91498
HCW	HCW463	58	F	1.62955	1.9397
HCW	HCW464	48	F	1.44505	1.8427
HCW	HCW465	43	F	0.892992	1.64263
HCW	HCW466	35	F	1.5263	1.7798
HCW	HCW467	26	M	1.42305	1.99068
HCW	HCW468	39	F	1.62062	1.91347
HCW	HCW469	42	F	1.36749	1.88943
HCW	HCW470	48	F	1.67159	1.91749
HCW	HCW471	47	F	1.31687	1.60074
HCW	HCW472	37	F	1.36909	1.77668
HCW	HCW473	62	F	1.40943	1.9268
HCW	HCW474	46	F	1.4748	1.90914
HCW	HCW475	42	F	1.46731	1.81809
HCW	HCW476	50	F	1.44655	1.67574
HCW	HCW477	38	M	1.51087	1.93302
HCW	HCW478	53	M	1.35062	1.98255
HCW	HCW479	54	F	1.46605	1.91468
HCW	HCW480	44	F	1.3843	1.89234
HCW	HCW481	33	F	1.63905	1.85112
HCW	HCW482	25	F	1.53859	1.82793
HCW	HCW483	53	F	1.23943	1.81618
HCW	HCW484	64	F	1.52375	1.9235
HCW	HCW485	58	F	1.48695	1.69542
HCW	HCW486	60	M	1.55462	1.89343
HCW	HCW487	58	F	1.56959	1.87937
HCW	HCW488	53	F	0.872742	1.55709
HCW	HCW489	47	F	1.08224	1.87172
HCW	HCW490	54	M	1.07759	1.9497
HCW	HCW491	32	F	1.5793	1.91294
HCW	HCW492	41	M	1.33943	1.65075
HCW	HCW493	40	F	0.930492	1.71724
HCW	HCW494	41	M	1.55737	1.74094
HCW	HCW495	64	M	1.63098	2.06141
HCW	HCW496	37	M	1.59961	1.78819
HCW	HCW497	50	M	1.45321	1.90813
HCW	HCW498	34	F	1.39511	1.94637
HCW	HCW499	36	F	1.4408	1.87219
HCW	HCW500	36	F	1.61512	1.62862
HCW	HCW501	54	M	1.41892	1.46537
HCW	HCW502	36	F	0.309625	1.32287
HCW	HCW503	58	M	1.03074	1.84888
HCW	HCW504	53	M	1.60293	1.90819
HCW	HCW505	47	F	1.43342	1.96145
HCW	HCW506	62	F	1.30448	1.83019
HCW	HCW507	43	F	1.4228	1.70938
HCW	HCW508	41	F	1.15055	1.89231
HCW	HCW509	36	M	1.4313	1.92856
HCW	HCW510	62	F	1.21573	1.73987
HCW	HCW511	38	F	1.4768	1.93991
HCW	HCW512	48	F	1.12036	1.7503
HCW	HCW513	60	M	1.26805	1.84312
HCW	HCW514	35	F	1.1928	1.86569
HCW	HCW515	53	F	0.987609	1.91488
HCW	HCW516	46	F	1.58861	1.84807
HCW	HCW517	42	F	1.6478	1.99099
HCW	HCW518	65	F	1.43061	1.86413
HCW	HCW519	59	F	1.30942	1.89344
HCW	HCW520	41	M	1.0968	1.65181
HCW	HCW521	49	F	1.53924	1.8795
HCW	HCW522	50	F	1.47705	1.69074
HCW	HCW523	65	F	1.40036	2.08436
HCW	HCW524	45	M	1.30368	1.68663
HCW	HCW525	60	F	0.783609	1.8405
HCW	HCW526	37	F	1.41117	1.69312
HCW	HCW527	38	F	1.6463	1.54843
HCW	HCW528	48	F	0.73743	1.85638
HCW	HCW529	66	M	0.32118	1.4623
HCW	HCW530	57	F	0.915992	1.64831
HCW	HCW531	54	F	1.34336	1.79651
HCW	HCW532	63	F	0.986617	1.86669
HCW	HCW533	30	F	1.35621	1.82636
HCW	HCW534	56	F	1.5818	1.70256
HCW	HCW535	57	F	1.32905	1.85853
HCW	HCW536	44	F	1.10487	1.70312
HCW	HCW537	32	F	1.55711	1.90362
HCW	HCW538	66	M	0.959109	1.85056
HCW	HCW539	61	F	1.53555	1.78949
HCW	HCW540	64	F	1.24461	1.87786
HCW	HCW541	62	F	1.22961	1.47143
HCW	HCW542	38	F	1.53468	1.97649
HCW	HCW543	38	F	1.03988	1.31699
HCW	HCW544	40	F	1.4858	1.71456
HCW	HCW545	45	M	1.16955	1.81924
HCW	HCW546	49	M	0.87568	1.81373
HCW	HCW547	52	F	1.34273	1.87328
HCW	HCW548	38	F	1.28937	1.93088
HCW	HCW549	40	F	0.19975	1.77448
HCW	HCW550	50	M	1.40886	1.90675
HCW	HCW551	34	F	1.57123	1.94225
HCW	HCW552	58	F	1.15124	1.83098
HCW	HCW553	49	M	1.40786	1.82568
HCW	HCW554	64	F	1.20924	1.8185
HCW	HCW555	54	F	0.524992	1.83181
HCW	HCW556	56	F	1.48848	1.7763
HCW	HCW557	49	F	1.46142	1.77362
HCW	HCW558	55	F	1.45617	1.71431
HCW	HCW559	61	F	1.28255	1.92512
HCW	HCW560	57	F	1.49923	1.83999
HCW	HCW561	44	F	0.978867	1.60812
HCW	HCW562	52	F	1.2793	1.90174
HCW	HCW563	57	M	1.46698	1.97044
HCW	HCW564	48	F	1.3388	1.99498
HCW	HCW565	50	F	1.31937	1.76543
HCW	HCW566	64	F	1.02293	1.41899
HCW	HCW567	63	F	0.801859	1.8562
HCW	HCW568	60	F	1.31762	1.44724
HCW	HCW569	68	M	0.342367	1.81294
HCW	HCW570	30	F	1.54793	2.13267
HCW	HCW571	56	M	0.735609	1.55094
HCW	HCW572	61	F	0.480992	1.5803
HCW	HCW573	54	M	0.112125	0.337562
HCW	HCW574	65	F	1.59118	1.60924
HCW	HCW575	59	F	1.4228	1.93437
HCW	HCW576	52	F	1.61474	1.93019
HCW	HCW577	50	M	1.3488	1.7843
HCW	HCW578	48	M	0.790242	1.70425
HCW	HCW579	26	F	1.63943	1.80599
HCW	HCW580	44	F	1.5693	1.81867
HCW	HCW581	36	F	1.50086	1.86151
HCW	HCW582	47	F	1.46037	1.77962
HCW	HCW583	67	F	1.31599	1.88975
HCW	HCW584	52	F	1.60293	1.99137
HCW	HCW585	33	M	1.08015	1.6203
HCW	HCW586	51	F	0.442109	1.83742
HCW	HCW587	60	M	1.1503	1.98555
HCW	HCW588	39	M	1.53805	1.44374
HCW	HCW589	64	F	1.14995	1.90969
HCW	HCW590	38	M	1.54073	1.58524
HCW	HCW591	57	F	1.63155	1.7335
HCW	HCW592	59	F	1.43886	2.30053
HCW	HCW593	57	F	1.00349	1.84206
HCW	HCW594	61	F	1.5992	1.95236
HCW	HCW595	30	F	1.46093	1.86962
HCW	HCW596	48	F	1.3298	1.73199
HCW	HCW597	63	F	0.495328	1.81031
HCW	HCW598	45	F	1.33427	1.8788
HCW	HCW599	57	F	1.44294	1.91838
HCW	HCW600	27	F	1.69712	1.94451
HCW	HCW601	56	F	1.51327	1.8795
HCW	HCW602	46	F	0.952125	2.01605
HCW	HCW603	36	F	1.40008	2.03645
HCW	HCW604	51	F	0.6875	1.74561
HCW	HCW605	46	F	1.17849	1.87276
HCW	HCW606	68	F	1.35556	1.67067
HCW	HCW607	60	F	1.4487	1.68261
HCW	HCW608	35	M	1.29169	1.82411
HCW	HCW609	66	M	0.394266	1.74819
HCW	HCW610	56	F	1.40206	1.89187
HCW	HCW611	34	F	1.58052	2.1328
HCW	HCW612	64	F	1.58345	2.16917
HCW	HCW613	49	M	0.330703	1.42451
HCW	HCW614	43	F	1.09594	2.11036
HCW	HCW615	63	F	1.36895	1.77062
HCW	HCW616	46	F	0.523055	1.48018
HCW	HCW617	50	F	1.49483	1.95355
HCW	HCW618	27	M	1.65906	1.89736
HCW	HCW619	50	F	1.20389	2.21255
HCW	HCW620	34	F	1.68377	1.95136
HCW	HCW621	56	F	1.38277	1.9268
HCW	HCW622	54	F	1.62614	1.97188
HCW	HCW623	31	M	1.4912	2.00098
HCW	HCW624	61	F	1.69169	2.1703
HCW	HCW625	59	F	0.460625	1.67642
HCW	HCW626	34	F	1.44087	1.67692
HCW	HCW627	29	F	1.47894	1.99701
HCW	HCW628	25	F	1.3555	1.8067
HCW	HCW629	24	F	1.5297	1.85405
HCW	HCW630	32	M	1.51533	1.7925
HCW	HCW631	51	F	1.19608	1.79468
HCW	HCW632	26	F	1.6015	1.92475
HCW	HCW633	33	F	1.3925	1.59755
HCW	HCW634	28	F	1.60364	1.90742
HCW	HCW635	38	F	1.1595	1.90075
HCW	HCW636	23	F	1.2905	1.6683
HCW	HCW637	28	M	1.46812	1.90426
HCW	HCW638	66	M	0.626305	1.58748
HCW	HCW639	49	F	1.34514	1.92386
HCW	HCW640	48	F	1.17013	1.93273
HCW	HCW641	62	F	1.2013	1.88694
HCW	HCW642	53	F	1.54864	2.11586
HCW	HCW643	56	F	1.44738	1.95063
HCW	HCW644	47	F	1.59162	1.92712
HCW	HCW645	48	F	1.41737	1.88138
HCW	HCW646	56	F	1.24456	1.81993
HCW	HCW647	35	M	1.03127	1.85511
HCW	HCW648	34	F	1.58127	1.99782
HCW	HCW649	23	F	1.5842	2.11905
HCW	HCW650	28	F	1.62096	1.90351
HCW	HCW651	22	F	1.57862	1.96345
HCW	HCW652	32	F	1.45886	1.96344
HCW	HCW653	26	F	1.51619	1.93738
HCW	HCW654	34	F	1.41444	1.92938
HCW	HCW655	39	F	1.48777	1.92206
HCW	HCW656	43	F	1.51839	2.05932
HCW	HCW657	51	F	1.5612	1.81251
HCW	HCW658	43	M	0.774141	1.76205
HCW	HCW659	33	F	1.49314	1.8985
HCW	HCW660	36	F	1.25264	1.82426
HCW	HCW661	53	F	1.33025	1.88651
HCW	HCW662	64	M	1.02414	1.80063
HCW	HCW663	61	M	1.49489	1.87573
HCW	HCW664	63	F	0.792188	2.08705
HCW	HCW665	47	F	1.6725	2.02876
HCW	HCW666	34	F	1.15508	1.87588
HCW	HCW667	54	F	1.50206	1.95057
HCW	HCW668	59	F	1.32558	2.13286
HCW	HCW669	38	F	1.30402	1.63744
HCW	HCW670	28	F	1.55483	1.83281
HCW	HCW671	49	M	1.23364	1.78256
HCW	HCW672	45	F	1.20302	1.89605
HCW	HCW673	39	F	0.893828	1.53668
HCW	HCW674	39	F	1.60706	1.69855
HCW	HCW675	38	F	1.52205	1.67056
HCW	HCW676	26	F	1.48114	1.76668
HCW	HCW677	30	F	1.39275	1.85312
HCW	HCW678	34	F	1.55502	2.1023
HCW	HCW679	35	F	1.29812	1.84617
HCW	HCW680	38	F	1.45265	1.718
HCW	HCW681	28	F	1.55895	1.87588
HCW	HCW682	37	F	1.46677	1.92556
HCW	HCW683	30	F	1.44108	1.83399
HCW	HCW684	57	F	1.4203	1.86156
HCW	HCW685	38	F	1.52163	1.7415
HCW	HCW686	27	F	1.42789	1.74756
HCW	HCW687	27	F	1.50513	1.87092
HCW	HCW688	28	F	1.58083	1.92962
HCW	HCW689	38	F	1.35537	1.83686
HCW	HCW690	56	F	1.03414	1.71926
HCW	HCW691	38	F	1.50327	1.99345
HCW	HCW692	42	F	1.20421	1.94742
HCW	HCW693	33	M	1.47277	2.05123
HCW	HCW694	27	F	1.55337	1.75581
HCW	HCW695	35	F	1.38452	1.9077
HCW	HCW696	30	M	0.87425	1.45051
HCW	HCW697	26	F	1.57777	1.84024
HCW	HCW698	29	F	1.29933	1.89673
HCW	HCW699	24	F	1.63795	2.01107
HCW	HCW700	52	F	0.450766	1.69487
HCW	HCW701	29	F	1.39249	1.91861
HCW	HCW702	25	F	1.46977	1.98161
HCW	HCW703	27	F	1.33331	1.97876
HCW	HCW704	48	F	1.10775	1.83598
HCW	HCW705	25	F	1.22774	1.6733
HCW	HCW706	28	F	1.66859	1.99762
HCW	HCW707	55	F	1.38319	1.69588
HCW	HCW708	26	F	1.56383	1.78325
HCW	HCW709	43	F	1.34033	1.82067
HCW	HCW710	33	F	1.53152	2.03545
HCW	HCW711	28	M	1.32705	2.22655
HCW	HCW712	49	F	1.60912	1.78868
HCW	HCW713	47	F	1.50675	1.99006
HCW	HCW714	30	F	1.61774	2.04688
HCW	HCW715	47	F	1.32793	1.92916
HCW	HCW716	24	F	1.44889	1.86805
HCW	HCW717	24	F	1.61614	1.50462
HCW	HCW718	47	F	1.41162	1.84986
HCW	HCW719	51	M	1.41919	1.88987
HCW	HCW720	45	M	1.44627	1.63375
HCW	HCW721	40	F	1.34625	1.92037
HCW	HCW722	55	F	1.26612	1.86542
HCW	HCW723	57	F	1.05206	1.96463
HCW	HCW724	56	F	1.566	2.14211
HCW	HCW725	29	F	1.54425	1.85667
HCW	HCW726	57	F	0.951187	1.86348
HCW	HCW727	32	F	1.5482	1.93817
HCW	HCW728	36	F	0.908242	1.86088
HCW	HCW729	56	F	1.26031	2.05461
HCW	HCW730	55	F	1.26824	1.8537
HCW	HCW731	48	F	1.29665	1.85
HCW	HCW732	50	F	1.42252	1.78794
HCW	HCW733	58	F	1.50996	1.77731
HCW	HCW734	40	F	1.39196	2.20723
HCW	HCW735	49	M	1.33152	1.87281
HCW	HCW736	31	M	1.50687	1.9135
HCW	HCW737	42	F	1.07034	2.1143
HCW	HCW738	24	F	1.26734	2.02536
HCW	HCW739	29	F	1.42165	1.68173
HCW	HCW740	46	F	1.2214	1.86512
HCW	HCW741	65	F	1.29302	1.93236
HCW	HCW742	22	F	1.38552	1.98888
HCW	HCW743	65	M	1.18127	1.93656
HCW	HCW744	33	F	1.49459	1.93
HCW	HCW745	25	M	1.32566	1.92017
HCW	HCW746	35	F	1.38877	1.99867
HCW	HCW747	50	F	1.48702	1.92125
HCW	HCW748	29	F	1.22796	2.18367
HCW	HCW749	22	F	1.28046	2.0117
HCW	HCW750	37	F	1.41902	1.812
HCW	HCW751	27	F	1.19959	1.87042
HCW	HCW752	57	F	1.45521	2.13792
HCW	HCW753	46	M	1.30409	1.97973
HCW	HCW754	48	F	1.42347	1.9332
HCW	HCW755	53	F	1.2444	2.1723
HCW	HCW756	44	F	1.47059	1.77881
HCW	HCW757	30	F	1.30521	2.01573
HCW	HCW758	26	F	1.45484	1.68669
HCW	HCW759	29	F	1.26515	2.13173
HCW	HCW760	65	M	0.414625	1.73613
HCW	HCW761	51	M	0.871773	1.87275
HCW	HCW762	55	F	1.31815	2.00195
HCW	HCW763	24	F	1.49459	1.95319
HCW	HCW764	49	M	1.4869	2.03323
HCW	HCW765	41	F	1.46546	2.0653
HCW	HCW766	49	F	1.26702	1.8115
HCW	HCW767	48	F	1.4035	2.09736
HCW	HCW768	35	F	1.36206	1.78298
HCW	HCW769	41	F	0.760711	1.8632
HCW	HCW770	41	F	0.538773	1.67263
HCW	HCW771	57	F	1.16227	2.21186
HCW	HCW772	45	F	1.06302	1.77967
HCW	HCW773	34	F	1.52659	1.8095
HCW	HCW774	46	F	1.11915	1.84726
HCW	HCW775	59	F	0.700586	1.65711
HCW	HCW776	25	F	1.36977	1.94544
HCW	HCW777	30	F	1.42159	2.02607
HCW	HCW778	24	F	1.47919	1.99257
HCW	HCW779	25	F	1.5559	2.15061
HCW	HCW780	54	M	1.42446	1.87781
HCW	HCW781	35	F	1.63983	1.94131
HCW	HCW782	27	F	1.41456	1.92892
HCW	HCW783	56	M	1.26171	1.83201
HCW	HCW784	36	F	1.42315	1.90381
HCW	HCW785	30	F	1.63152	1.66761
HCW	HCW786	30	F	1.11959	1.84205
HCW	HCW787	54	F	1.15271	1.7023
HCW	HCW788	32	F	1.41121	2.13067
HCW	HCW789	54	F	1.33465	1.85917
HCW	HCW790	42	F	1.57721	2.22673
HCW	HCW791	42	F	1.70246	1.91332
HCW	HCW792	31	F	1.36052	2.00955
HCW	HCW793	61	M	0.745898	1.80742
HCW	HCW794	61	F	1.2789	1.70175
HCW	HCW795	23	F	1.59327	1.85511
HCW	HCW796	22	F	1.57527	2.01926
HCW	HCW797	54	F	1.41152	1.83711
HCW	HCW798	49	F	0.931836	1.83356
HCW	HCW799	35	F	1.5395	1.88806
HCW	HCW800	48	F	0.966234	1.88037
HCW	HCW801	43	M	0.879773	1.82881
HCW	HCW802	39	F	1.39746	1.91467
HCW	HCW803	56	F	1.34134	1.85525
HCW	HCW804	25	F	1.47877	1.98767
HCW	HCW805	50	F	1.26021	1.94475
HCW	HCW806	38	F	1.2564	1.80542
HCW	HCW807	22	F	1.29021	2.15142
HCW	HCW808	56	F	1.32865	1.86844
HCW	HCW809	54	F	1.32821	1.66075
HCW	HCW810	42	F	1.5199	1.84906
HCW	HCW811	70	M	0.466336	1.81986
HCW	HCW812	34	M	1.13977	1.85088
HCW	HCW813	42	F	1.34709	1.81
HCW	HCW814	41	M	1.28746	1.85263
HCW	HCW815	43	F	1.51277	2.01367
HCW	HCW816	54	F	0.677648	1.82248
HCW	HCW817	27	F	1.18684	1.9668
HCW	HCW818	24	F	1.65315	2.05487
HCW	HCW819	46	F	0.804086	2.01667
HCW	HCW820	39	F	1.19346	1.85295
HCW	HCW821	41	F	1.54802	1.92224
HCW	HCW822	54	M	1.30877	2.01737
HCW	HCW823	25	F	1.57384	1.84255
HCW	HCW824	44	F	1.01596	1.78381
HCW	HCW825	55	M	0.923086	2.06555
HCW	HCW826	26	F	1.10859	1.96626
HCW	HCW827	39	F	1.44015	2.00681
HCW	HCW828	47	F	1.30827	1.86823
HCW	HCW829	60	F	1.56688	1.6008
HCW	HCW830	55	F	1.1562	1.86686
HCW	HCW831	59	F	1.57406	1.68655
HCW	HCW832	53	F	1.33065	1.81995
HCW	HCW833	54	F	1.38356	1.68148
HCW	HCW834	60	F	1.02477	1.73848
HCW	HCW835	31	F	1.35746	1.93294
HCW	HCW836	47	F	1.40471	1.84856
HCW	HCW837	57	F	1.48171	1.93119
HCW	HCW838	38	F	1.26902	1.93394
HCW	HCW839	47	F	1.15821	1.79963
HCW	HCW840	57	F	1.45784	1.82456
HCW	HCW841	37	M	1.1084	1.77462
HCW	HCW842	48	F	1.03352	1.83719
HCW	HCW843	61	F	0.898961	1.6955
HCW	HCW844	61	F	1.48902	1.91888
HCW	HCW845	64	F	1.25859	1.9705
HCW	HCW846	23	M	1.36384	1.79806
HCW	HCW847	48	F	1.30609	1.78631
HCW	HCW848	27	F	1.4394	2.09792
HCW	HCW849	25	F	1.53609	1.78294
HCW	HCW850	26	F	1.22827	1.84344
HCW	HCW851	22	F	1.52018	1.72242
HCW	HCW852	50	F	0.833305	1.6828
HCW	HCW853	45	F	1.29624	1.63769
HCW	HCW854	38	F	1.32393	1.75409
HCW	HCW855	32	F	0.758012	1.78022
HCW	HCW856	29	M	1.28877	1.74037
HCW	HCW857	30	F	1.28124	1.8187
HCW	HCW858	32	F	1.64593	1.9718
HCW	HCW859	66	F	0.941449	1.69343
HCW	HCW860	28	M	1.55243	1.68163
HCW	HCW861	35	M	1.25695	1.71922
HCW	HCW862	31	F	1.37095	1.71368
HCW	HCW863	32	F	1.38414	1.78437
HCW	HCW864	33	M	1.32412	1.69555
HCW	HCW865	19	F	1.49595	1.62416
HCW	HCW866	34	F	1.38918	1.8475
HCW	HCW867	27	M	1.36593	1.70245
HCW	HCW868	38	M	1.57551	1.72768
HCW	HCW869	34	F	1.58357	1.72168
HCW	HCW870	35	F	1.91196	1.92025
HCW	HCW871	44	F	1.49057	1.64511
HCW	HCW872	23	M	1.50527	1.73147
HCW	HCW873	42	M	0.782992	1.62147
HCW	HCW874	23	F	1.64174	1.90843
HCW	HCW875	24	F	1.74133	1.5947
HCW	HCW876	22	F	1.80527	1.96353
HCW	HCW877	33	M	1.29525	1.9148
HCW	HCW878	40	M	1.60863	1.98189
HCW	HCW879	51	F	1.16108	1.73006
HCW	HCW880	28	F	1.66019	1.85987
HCW	HCW881	23	F	1.39927	1.86134
HCW	HCW882	37	F	1.57934	1.87368
HCW	HCW883	22	F	1.76238	1.94355
HCW	HCW884	27	F	1.56802	1.89649
HCW	HCW885	32	F	1.56871	1.68695
HCW	HCW886	29	M	1.92289	1.90387
HCW	HCW887	23	F	1.62325	1.74012
HCW	HCW888	37	M	1.47505	1.66461
HCW	HCW889	32	M	1.61802	1.80989
HCW	HCW890	56	M	1.22246	1.69967
HCW	HCW891	60	M	1.53152	1.91018
HCW	HCW892	53	M	1.60175	1.94542
HCW	HCW893	22	F	1.61153	1.95195
HCW	HCW894	33	F	1.60693	1.8943
HCW	HCW895	46	M	1.32012	1.67843
HCW	HCW896	28	F	1.58678	1.92375
HCW	HCW897	22	F	1.44378	1.73659
HCW	HCW898	48	M	1.43181	1.74924
HCW	HCW899	50	M	1.01845	1.90487
HCW	HCW900	33	F	1.30755	1.91439
HCW	HCW901	30	M	1.50565	1.72443
HCW	HCW902	29	F	1.32762	1.87583
HCW	HCW903	40	F	1.89787	1.92668
HCW	HCW904	38	F	1.30434	1.92252
HCW	HCW905	27	F	1.47618	2.00507
HCW	HCW906	20	F	1.28409	2.0953
HCW	HCW907	39	F	1.84966	1.78932
HCW	HCW908	63	M	1.25467	1.88481
HCW	HCW909	40	F	1.58317	1.97287
HCW	HCW910	24	M	1.2598	1.79893
HCW	HCW911	30	F	1.2163	2.04395
HCW	HCW912	32	F	1.58761	1.76512
HCW	HCW913	36	M	1.49462	1.88436
HCW	HCW914	47	M	1.38555	1.85442
HCW	HCW915	26	F	1.46962	1.936
HCW	HCW916	33	F	1.65761	2.01482
HCW	HCW917	45	M	0.851047	1.69468
HCW	HCW918	63	M	1.4078	1.89587
HCW	HCW919	40	M	1.42255	1.84342
HCW	HCW920	32	F	1.53074	1.78581
HCW	HCW921	26	M	1.56088	2.08198
HCW	HCW922	32	F	1.36952	2.07636
HCW	HCW923	27	F	1.59806	2.10336
HCW	HCW924	64	F	1.07525	2.07867
HCW	HCW925	30	F	1.4375	2.15973
HCW	HCW926	35	F	1.38833	1.84248
HCW	HCW927	44	F	1.41918	1.90419
HCW	HCW928	66	M	0.617703	1.89407
HCW	HCW929	33	M	1.46395	1.7268
HCW	HCW930	31	F	1.5614	1.90005
HCW	HCW931	25	M	1.53275	1.74613
HCW	HCW932	47	F	1.60983	1.82976
HCW	HCW933	52	F	1.19219	1.89398
HCW	HCW934	28	M	1.494	1.95707
HCW	HCW935	48	F	0.385437	1.71313
HCW	HCW936	38	F	1.09046	1.70057
HCW	HCW937	38	F	1.2778	1.90144
HCW	HCW938	26	F	1.19665	1.67613
HCW	HCW939	22	F	1.51759	1.9017
HCW	HCW940	32	F	1.3079	1.90519
HCW	HCW941	39	F	1.17802	1.92788
HCW	HCW942	26	F	0.948211	1.82394
HCW	HCW943	35	M	1.21171	1.54968
HCW	HCW944	47	F	1.70134	1.77467
HCW	HCW945	49	F	1.58759	1.86563
HCW	HCW946	32	M	1.50984	1.96166
HCW	HCW947	33	F	1.4089	1.90637
HCW	HCW948	25	M	1.2434	1.99036
NHR	NHR1	71	F	0.41425	1.85448
NHR	NHR2	92	F	0.259844	2.08648
NHR	NHR3	92	F	1.41947	2.14167
NHR	NHR4	85	F	0.221312	1.35542
NHR	NHR5	71	M	1.43972	2.22367
NHR	NHR6	95	F	0.511625	1.78405
NHR	NHR7	73	F	1.23578	2.21717
NHR	NHR8	75	M	0.467687	2.08242
NHR	NHR9	81	F	1.32953	2.25811
NHR	NHR10	95	F	0.708531	1.88823
NHR	NHR11	91	F	0.3335	1.9873
NHR	NHR12	99	F	0.649969	2.04848
NHR	NHR13	89	M	0.206563	1.79042
NHR	NHR14	88	F	0.691094	2.05867
NHR	NHR15	92	F	0.247969	1.94842
NHR	NHR16	87	F	1.29159	2.11073
NHR	NHR17	86	M	1.12309	1.98073
NHR	NHR18	89	F	0.357063	2.12217
NHR	NHR19	77	F	0.482375	2.0748
NHR	NHR20	99	F	0.317125	1.98023
NHR	NHR21	75	F	0.189125	2.03286
NHR	NHR22	92	M	0.2005	0.579625
NHR	NHR23	79	F	0.42075	1.68336
NHR	NHR24	87	F	0.338594	1.89717
NHR	NHR25	94	F	0.261406	1.95792
NHR	NHR26	76	F	0.346523	2.32918
NHR	NHR27	82	F	0.660586	1.96324
NHR	NHR28	98	F	0.534961	1.78505
NHR	NHR29	99	F	1.33515	2.08337
NHR	NHR30	85	F	0.740586	2.29899
NHR	NHR31	86	F	0.4445	1.83693
NHR	NHR32	95	F	0.299563	2.06812
NHR	NHR33	97	F	1.09484	2.1773
NHR	NHR34	85	F	0.529687	2.12199
NHR	NHR35	84	F	0.845961	2.23912
NHR	NHR36	89	F	0.411062	0.764055
NHR	NHR37	84	F	1.59627	1.5353
NHR	NHR38	91	F	0.251688	1.43724
NHR	NHR39	84	F	0.437812	1.50674
NHR	NHR40	73	M	0.526211	1.47987
NHR	NHR41	88	M	0.345273	1.66962
NHR	NHR42	78	F	1.4594	1.87443
NHR	NHR43	85	M	0.379539	1.91643
NHR	NHR44	94	F	0.211	1.87412
NHR	NHR45	90	F	0.3365	1.70432
NHR	NHR46	78	F	1.44389	1.80932
NHR	NHR47	90	M	0.951203	1.62513
NHR	NHR48	88	F	0.22125	0.0583828
NHR	NHR49	88	F	1.32027	1.65638
NHR	NHR50	79	F	0.779266	1.7262
NHR	NHR51	96	F	1.65852	1.65432
NHR	NHR52	91	F	0.474	1.7067
NHR	NHR53	85	F	0.432586	1.69345
NHR	NHR54	87	F	0.519586	1.4442
NHR	NHR55	92	F	0.441648	1.87602
NHR	NHR56	84	F	0.379461	1.82258
NHR	NHR57	79	F	1.80709	1.81183
NHR	NHR58	84	F	1.41152	1.8937
NHR	NHR59	90	F	0.428789	1.8917
NHR	NHR60	89	F	0.864461	1.80827
NHR	NHR61	82	F	0.517625	1.55158
NHR	NHR62	87	F	0.789836	1.85608
NHR	NHR63	87	F	0.572562	1.77645
NHR	NHR64	85	F	0.216938	0.512914
NHR	NHR65	76	F	0.52425	1.7787
NHR	NHR66	91	F	0.775336	1.84183
NHR	NHR67	78	F	0.557148	1.8342
NHR	NHR68	87	F	1.37815	2.02514
NHR	NHR69	88	F	1.34971	1.9747
NHR	NHR70	90	F	0.360336	1.8947
NHR	NHR71	94	F	0.483109	1.81183
NHR	NHR72	88	F	0.5175	1.6107
NHR	NHR73	77	F	0.446313	1.93664
NHR	NHR74	87	F	1.39504	2.0497
NHR	NHR75	89	F	1.43316	1.87552
NHR	NHR76	84	F	0.387727	1.83589
NHR	NHR77	86	F	0.140602	1.62527
NHR	NHR78	89	F	0.205852	1.57039
NHR	NHR79	89	F	0.2475	1.8472
NHR	NHR80	85	F	1.21266	1.83152
NHR	NHR81	87	F	0.865352	1.93014
NHR	NHR82	82	M	1.3226	1.96077
NHR	NHR83	70	M	1.27929	1.84777
NHR	NHR84	88	F	0.3055	1.9822
NHR	NHR85	87	M	0.176539	1.81352
NHR	NHR86	76	F	1.52554	1.8957
NHR	NHR87	83	F	0.937039	1.88145
NHR	NHR88	92	M	0.445164	1.27908
NHR	NHR89	85	M	0.477625	1.35427
NHR	NHR90	82	M	0.457875	1.8002
NHR	NHR91	86	M	1.41529	1.83483
NHR	NHR92	91	M	0.259125	0.668828
NHR	NHR93	77	M	0.701477	1.8037
NHR	NHR94	71	M	1.21404	1.83289
NHR	NHR95	95	F	1.6791	1.51583
NHR	NHR96	96	M	0.810102	1.81339
NHR	NHR97	80	M	0.492164	1.69908
NHR	NHR98	76	F	1.17779	1.66508
NHR	NHR99	75	M	0.36275	1.88995
NHR	NHR100	77	M	0.58375	1.38739
NHR	NHR101	82	M	0.366187	1.62639
NHR	NHR102	95	F	0.602789	1.97464
NHR	NHR103	85	M	1.41266	1.81258
NHR	NHR104	88	F	0.168352	1.61052
NHR	NHR105	95	F	0.215164	1.71658
NHR	NHR106	93	F	0.271937	1.78127
NHR	NHR107	72	F	0.582414	1.87677
NHR	NHR108	89	F	0.498289	1.84427
NHR	NHR109	80	F	0.321461	1.73058
NHR	NHR110	93	F	0.45175	1.86658
NHR	NHR111	90	M	1.18691	1.84083
NHR	NHR112	88	M	0.337789	1.6847
NHR	NHR113	85	M	1.67779	1.74208
NHR	NHR114	77	M	0.463664	1.85439
NHR	NHR115	82	F	0.41275	1.52327
NHR	NHR116	84	M	0.191875	0.586938
NHR	NHR117	87	M	0.362687	1.75914
NHR	NHR118	90	F	0.551687	1.48295

## Sheet: Fig5
		t0					t1					t2
Cohort	ID	IgM_ODn	IgG_cODn	IgA_cODn	RBD (UmL) undiluted	RBD (UmL) ( diluted*)	IgM_ODn	IgG_cODn	IgA_cODn	RBD (UmL) undiluted	RBD (UmL) (diluted*)	IgM_ODn	IgG_cODn	IgA_cODn	RBD (UmL) undiluted	RBD (UmL) (diluted*)
HCW	HCW949	0.541041	0.171125	0.507231	0.39	0.39	0.802372	1.69551	0.539464	159.1	159.1	0.745672	1.80116	0.593477	2316	2316
HCW	HCW950	1.14215	0.512563	0.448857	1.81	1.81	1.0227	1.88974	1.61877	2500	11873	1.40863	2.05968	1.87243	2500	13766
HCW	HCW951	0.949808	1.41887	0.705437	528.3	528.3	1.03538	2.02307	1.12958	2500	31307	1.03775	1.94809	1.08132	2500	29414
HCW	HCW952	1.3452	1.01077	1.44401	4.1	4.1	2.10855	1.67888	1.87926	254.9	254.9	1.90566	1.87205	1.62831	2500	3277
HCW	HCW953	0.883193	0.576203	0.929111	15.01	15.01	1.4495	1.95958	1.47494	2500	7561	1.15642	1.90053	1.17814	2500	15556
HCW	HCW954	0.92802	0.851453	0.512443	69.84	69.84	1.02932	1.95689	1.48192	2500	9939	1.08379	1.8208	1.50916	2500	15182
HCW	HCW955	0.645859	1.1507	1.06322	169.1	169.1	0.709788	2.06408	2.06126	2500	19236	0.75239	1.94961	2.20967	2500	32362
HCW	HCW956	0.690888	1.27076	1.04016	198.6	198.6	1.67004	2.1147	1.47467	2500	40697	1.42051	1.79567	1.23188	2500	37411
HCW	HCW957	0.606458	0.866109	0.824711	100.2	100.2	0.794879	2.11483	2.14321	2500	11065	0.795751	2.03233	1.99125	2500	16483
HCW	HCW958	0.844933	1.87446	0.973466	550.1	550.1	1.1296	2.03384	1.10287	2500	21390	1.19814	1.98037	1.09249	2500	24241
HCW	HCW959	2.17632	2.06209	1.21469	600.3	600.3	1.54382	1.89124	1.11225	2500	12105	0.82092	2.07174	1.04873	2500	41893
HCW	HCW960	1.39367	1.57159	0.604876	572.2	572.2	1.41698	1.93562	1.68433	2500	18307	1.53516	2.03087	1.60137	2500	22945
HCW	HCW961	0.489807	0.137687	0.294249	0.39	0.39	0.640878	0.909242	0.957524	6.53	6.53	0.767611	1.62744	0.690339	292.3	292.3
HCW	HCW962	0.309653	0.149062	0.834566	0.39	0.39	0.455194	1.33662	1.53667	224.8	224.8	0.509818	1.60262	1.88422	2500	2969
HCW	HCW963	0.86524	0.512188	0.736175	5.4	5.4	0.918137	1.75612	1.3038	2500	8304	0.705648	2.25717	1.09281	2500	19091
HCW	HCW964	0.478847	1.37972	0.847265	240.8	240.8	0.53856	1.85013	1.74717	2500	11962	0.447655	2.03551	1.33436	2500	14925
HCW	HCW965	0.994016	1.44884	0.599379	35.01	35.01	0.893004	1.7157	2.07715	2500	37048	0.774171	1.78593	1.16559	2500	30984
HCW	HCW966	0.931295	0.749492	0.595291	11.72	11.72	1.46529	1.8057	1.58052	2500	7558	1.0317	1.96376	1.34291	2500	10419
HCW	HCW967	1.73246	1.38268	1.09475	137.6	137.6	1.39912	1.75108	1.38708	2500	9395	1.32683	1.88163	1.16808	2500	15341
HCW	HCW968	0.867197	0.694711	0.665219	47.63	47.63	0.990489	1.71958	2.3302	2500	10743	0.692143	1.93105	1.54211	2500	15599
HCW	HCW969	1.17321	0.854898	0.377329	6.15	6.15	0.918159	1.70815	1.30188	2500	2786	1.1035	1.89775	1.11049	2500	6375
HCW	HCW970	0.570436	0.792703	0.849547	25.44	25.44	0.438557	1.94452	2.14326	2500	13369	0.362177	1.95825	1.35224	2500	7841
HCW	HCW971	0.681019	0.234578	0.738577	4.71	4.71	0.387116	1.85965	2.02879	2500	7931	0.437679	2.16048	1.76174	2500	8914
	*only samples with value >=2500 were diluted, at 1/50

## Sheet: FigS1
					t0						t1						t2
Cohort	ID	Age	Sex	2nd dose	IgM_ODn	IgG_cODn	IgA_cODn	IgM	IgG	IgA	IgM_ODn	IgG_cODn	IgA_cODn	IgM	IgG	IgA	IgM_ODn	IgG_cODn	IgA_cODn	IgM	IgG	IgA
NHR	NHR1	71	F	3 weeks	0.28146	0.176875	0.454662	0	0	0	0.2868	0.41425	0.507302	0	0	0	0.231441	1.85448	0.727627	0	1	0
NHR	NHR2	92	F	3 weeks	0.203823	0.160875	0.884775	0	0	0	0.199011	0.259844	0.649065	0	0	0	0.400068	2.08648	1.10703	0	1	1
NHR	NHR3	92	F	3 weeks	0.497404	0.162938	0.815644	0	0	0	0.522257	1.41947	0.830252	0	1	0	0.306284	2.14167	1.09	0	1	1
NHR	NHR4	85	F	3 weeks	0.390142	0.168687	0.440071	0	0	0	0.293612	0.221312	0.37936	0	0	0	0.26304	1.35542	0.644872	0	1	0
NHR	NHR5	71	M	3 weeks	0.434615	0.336813	0.622235	0	0	0	0.449796	1.43972	1.14387	0	1	1	0.401871	2.22367	1.32239	0	1	1
NHR	NHR6	95	F	3 weeks	0.22836	0.242688	0.738372	0	0	0	0.188057	0.511625	0.700578	0	0	0	0.217294	1.78405	1.08856	0	1	1
NHR	NHR7	73	F	3 weeks	0.294556	0.216438	0.663452	0	0	0	0.238251	1.23578	0.79336	0	1	0	0.180027	2.21717	1.01373	0	1	1
NHR	NHR8	75	M	3 weeks	0.745867	0.203375	0.492114	0	0	0	0.363163	0.467687	0.509383	0	0	0	0.760509	2.08242	1.19446	0	1	1
NHR	NHR9	81	F	3 weeks	0.553629	0.309375	0.956355	0	0	0	0.45929	1.32953	1.07468	0	1	1	0.472175	2.25811	1.75086	0	1	1
NHR	NHR10	95	F	3 weeks	0.844647	0.148187	0.692412	0	0	0	0.675717	0.708531	0.696659	0	0	0	0.800376	1.88823	0.942079	0	1	0
NHR	NHR11	91	F	3 weeks	0.297281	0.278625	0.367408	0	0	0	0.287706	0.3335	0.38173	0	0	0	0.282735	1.9873	0.743864	0	1	0
NHR	NHR12	99	F	3 weeks	0.23543	0.206375	0.551835	0	0	0	0.340278	0.649969	1.04056	0	0	1	0.578652	2.04848	1.06901	0	1	1
NHR	NHR13	89	M	3 weeks	0.156844	0.162	0.379236	0	0	0	0.146037	0.206563	0.564976	0	0	0	0.210702	1.79042	2.18469	0	1	1
NHR	NHR14	88	F	3 weeks	0.336355	0.161562	0.551158	0	0	0	0.330033	0.691094	0.689926	0	0	0	0.339814	2.05867	1.13869	0	1	1
NHR	NHR15	92	F	3 weeks	0.219588	0.233	0.953025	0	0	0	0.191476	0.247969	0.758913	0	0	0	0.753361	1.94842	1.12592	0	1	1
NHR	NHR16	87	F	3 weeks	0.314314	0.236125	0.920791	0	0	0	0.336464	1.29159	1.06597	0	1	1	0.884505	2.11073	1.46298	0	1	1
NHR	NHR17	86	M	3 weeks	0.568052	0.254188	0.566764	0	0	0	0.348759	1.12309	1.54183	0	1	1	0.587487	1.98073	1.72068	0	1	1
NHR	NHR18	89	F	3 weeks	0.413956	0.243875	1.15189	0	0	1	0.21227	0.357063	1.06376	0	0	1	0.18352	2.12217	1.11499	0	1	1
NHR	NHR19	77	F	3 weeks	0.285151	0.17575	0.579833	0	0	0	0.166518	0.482375	0.742456	0	0	0	0.220335	2.0748	1.46617	0	1	1
NHR	NHR20	99	F	3 weeks	0.402656	0.171937	0.368636	0	0	0	0.293623	0.317125	0.360877	0	0	0	0.249931	1.98023	0.849025	0	1	0
NHR	NHR21	75	F	3 weeks	0.358603	0.164313	1.20852	0	0	1	0.248309	0.189125	1.133	0	0	1	0.941787	2.03286	1.96924	0	1	1
NHR	NHR22	92	M	3 weeks	0.223145	0.19525	0.501736	0	0	0	0.368358	0.2005	0.527183	0	0	0	0.227678	0.579625	0.45449	0	0	0
NHR	NHR23	79	F	3 weeks	0.325762	0.669406	0.359433	0	0	0	0.317274	0.42075	0.465863	0	0	0	0.400949	1.68336	2.16544	0	1	1
NHR	NHR24	87	F	3 weeks	0.37923	0.157	0.402869	0	0	0	0.379143	0.338594	0.492505	0	0	0	0.618145	1.89717	1.10522	0	1	1
NHR	NHR25	94	F	3 weeks	0.344518	0.264375	0.917785	0	0	0	0.24007	0.261406	0.998767	0	0	0	0.245719	1.95792	1.00664	0	1	1
NHR	NHR26	76	F	3 weeks	0.514169	0.145125	0.768795	0	0	0	0.430418	0.346523	0.817208	0	0	0	0.77819	2.32918	1.73695	0	1	1
NHR	NHR27	82	F	3 weeks	0.342382	0.222125	1.09192	0	0	1	0.270713	0.660586	0.899262	0	0	0	0.406791	1.96324	1.07717	0	1	1
NHR	NHR28	98	F	3 weeks	0.165424	0.357	0.629078	0	0	0	0.157439	0.534961	1.13673	0	0	1	0.157323	1.78505	1.01794	0	1	1
NHR	NHR29	99	F	3 weeks	0.244935	0.33818	0.463344	0	0	0	0.358829	1.33515	1.23311	0	1	1	0.304833	2.08337	2.00596	0	1	1
NHR	NHR30	85	F	3 weeks	0.22977	0.162375	0.490789	0	0	0	0.291693	0.740586	0.572018	0	0	0	0.527257	2.29899	1.02096	0	1	1
NHR	NHR31	86	F	3 weeks	0.526267	0.301375	0.918556	0	0	0	0.520911	0.4445	1.10386	0	0	1	0.408721	1.83693	0.872899	0	1	0
NHR	NHR32	95	F	3 weeks	0.435935	0.19275	0.394212	0	0	0	0.40425	0.299563	0.488214	0	0	0	0.293713	2.06812	0.93551	0	1	0
NHR	NHR33	97	F	3 weeks	0.495454	0.272562	0.66922	0	0	0	0.425226	1.09484	1.00997	0	1	1	0.722839	2.1773	0.876201	0	1	0
NHR	NHR34	85	F	3 weeks	0.411894	0.237625	0.513187	0	0	0	0.383982	0.529687	0.644226	0	0	0	0.336324	2.12199	1.06376	0	1	1
NHR	NHR35	84	F	3 weeks	0.35865	0.187625	0.578351	0	0	0	0.377343	0.845961	0.592546	0	0	0	0.428482	2.23912	0.861609	0	1	0
NHR	NHR36	89	F	3 weeks	0.228538	0.21275	0.877361	0	0	0	0.225677	0.411062	1.07859	0	0	1	0.210335	0.764055	1.10294	0	0	1
NHR	NHR37	84	F	3 weeks	0.526822	0.316312	0.771723	0	0	0	0.565187	1.59627	1.27655	0	1	1	0.403683	1.5353	1.07075	0	1	1
NHR	NHR38	91	F	3 weeks	0.620386	0.230063	0.585047	0	0	0	0.216556	0.251688	0.355134	0	0	0	0.72957	1.43724	1.38275	0	1	1
NHR	NHR39	84	F	3 weeks	0.726687	0.212625	1.05625	0	0	1	0.364344	0.437812	0.794909	0	0	0	0.522971	1.50674	1.07856	0	1	1
NHR	NHR40	73	M	3 weeks	0.34244	0.252312	1.09333	0	0	1	0.388507	0.526211	1.66115	0	0	1	0.455626	1.47987	1.99038	0	1	1
NHR	NHR41	88	M	3 weeks	0.435708	0.123875	0.268555	0	0	0	0.40516	0.345273	0.745907	0	0	0	0.332457	1.66962	1.06111	0	1	1
NHR	NHR42	78	F	3 weeks	0.501798	0.321875	0.858439	0	0	0	0.479799	1.4594	0.854007	0	1	0	0.503197	1.87443	1.07805	0	1	1
NHR	NHR43	85	M	3 weeks	0.463084	0.207375	1.34756	0	0	1	0.20489	0.379539	1.06093	0	0	1	0.399799	1.91643	1.26439	0	1	1
NHR	NHR44	94	F	3 weeks	0.326127	0.150625	0.607936	0	0	0	0.202319	0.211	0.52195	0	0	0	0.243698	1.87412	1.07795	0	1	1
NHR	NHR45	90	F	5 weeks	0.646117	0.17175	0.700149	0	0	0	0.622573	0.3365	0.883165	0	0	0	0.406829	1.70432	0.510597	0	1	0
NHR	NHR46	78	F	5 weeks	0.502099	0.162562	0.625591	0	0	0	0.467065	1.44389	1.03893	0	1	1	0.571806	1.80932	1.18108	0	1	1
NHR	NHR47	90	M	5 weeks	0.874523	0.229687	0.43992	0	0	0	0.656677	0.951203	0.837546	0	0	0	0.77931	1.62513	1.8276	0	1	1
NHR	NHR48	88	F	5 weeks	0.553944	0.339813	0.656875	0	0	0	0.325664	0.22125	0.74063	0	0	0	0.295505	0.0583828	0.742306	0	0	0
NHR	NHR49	88	F	5 weeks	0.288266	0.203563	0.851716	0	0	0	0.230681	1.32027	1.44519	0	1	1	0.516202	1.65638	2.01541	0	1	1
NHR	NHR50	79	F	5 weeks	0.506839	0.421992	0.671375	0	0	0	0.492521	0.779266	1.11717	0	0	1	1.34703	1.7262	1.84058	1	1	1
NHR	NHR51	96	F	5 weeks	0.446288	0.17725	0.740247	0	0	0	0.35289	1.65852	1.02954	0	1	1	1.0175	1.65432	0.955349	1	1	0
NHR	NHR52	91	F	5 weeks	0.802052	0.15425	0.386517	0	0	0	0.555051	0.474	0.430635	0	0	0	0.59588	1.7067	1.19339	0	1	1
NHR	NHR53	85	F	5 weeks	0.41924	0.17275	0.445013	0	0	0	0.602642	0.432586	0.999114	0	0	0	0.29115	1.69345	1.22927	0	1	1
NHR	NHR54	87	F	5 weeks	0.199561	0.164375	0.422055	0	0	0	0.176121	0.519586	0.901175	0	0	0	0.289714	1.4442	1.1321	0	1	1
NHR	NHR55	92	F	5 weeks	0.322537	0.36825	0.639043	0	0	0	0.246424	0.441648	0.600694	0	0	0	0.21843	1.87602	0.851508	0	1	0
NHR	NHR56	84	F	5 weeks	0.254819	0.198937	0.430644	0	0	0	0.17516	0.379461	2.16877	0	0	1	0.184098	1.82258	1.84121	0	1	1
NHR	NHR57	79	F	5 weeks	0.498547	0.359402	0.267214	0	0	0	1.3657	1.80709	1.63486	1	1	1	0.322118	1.81183	0.280354	0	1	0
NHR	NHR58	84	F	5 weeks	0.320169	0.144813	0.758845	0	0	0	0.358756	1.41152	2.55618	0	1	1	1.32941	1.8937	2.18779	1	1	1
NHR	NHR59	90	F	5 weeks	0.429294	0.152188	0.678237	0	0	0	0.26118	0.428789	1.03939	0	0	1	0.386923	1.8917	1.30206	0	1	1
NHR	NHR60	89	F	5 weeks	0.1983	0.3395	0.531313	0	0	0	0.146962	0.864461	0.746344	0	0	0	0.201549	1.80827	1.34977	0	1	1
NHR	NHR61	82	F	5 weeks	0.310972	0.360063	1.06627	0	0	1	0.118029	0.517625	1.05584	0	0	1	0.796583	1.55158	1.24488	0	1	1
NHR	NHR62	87	F	5 weeks	1.14525	0.3725	0.716335	1	0	0	0.909308	0.789836	0.790396	0	0	0	1.993	1.85608	1.33192	1	1	1
NHR	NHR63	87	F	5 weeks	0.556393	0.165063	0.792156	0	0	0	0.330704	0.572562	1.07218	0	0	1	0.583692	1.77645	1.17705	0	1	1
NHR	NHR64	85	F	5 weeks	0.496121	0.159812	1.02701	0	0	1	0.365253	0.216938	1.09364	0	0	1	0.284575	0.512914	1.29299	0	0	1
NHR	NHR65	76	F	5 weeks	0.488199	0.136937	0.330546	0	0	0	0.344995	0.52425	0.62491	0	0	0	0.309072	1.7787	0.833997	0	1	0
NHR	NHR66	91	F	5 weeks	0.305688	0.221438	0.496062	0	0	0	0.370447	0.775336	0.557432	0	0	0	0.163847	1.84183	0.911487	0	1	0
NHR	NHR67	78	F	5 weeks	0.493432	0.1885	0.658741	0	0	0	0.643256	0.557148	0.787793	0	0	0	0.387543	1.8342	0.759968	0	1	0
NHR	NHR68	87	F	5 weeks	0.774108	0.176187	0.695171	0	0	0	0.470445	1.37815	1.1002	0	1	1	0.481558	2.02514	1.74222	0	1	1
NHR	NHR69	88	F	5 weeks	0.733681	0.180125	0.289401	0	0	0	0.756349	1.34971	0.483543	0	1	0	0.587601	1.9747	1.00026	0	1	1
NHR	NHR70	90	F	5 weeks	0.180461	0.184438	0.43777	0	0	0	0.147123	0.360336	0.690737	0	0	0	0.15694	1.8947	1.03911	0	1	1
NHR	NHR71	94	F	5 weeks	0.471648	0.224688	0.592621	0	0	0	0.465846	0.483109	0.809231	0	0	0	0.472263	1.81183	0.967191	0	1	0
NHR	NHR72	88	F	5 weeks	0.441061	0.2305	0.222115	0	0	0	0.477484	0.5175	0.240693	0	0	0	0.2642	1.6107	0.483163	0	1	0
NHR	NHR73	77	F	5 weeks	0.590299	0.339438	0.370966	0	0	0	0.278538	0.446313	0.348764	0	0	0	0.287402	1.93664	0.516284	0	1	0
NHR	NHR74	87	F	5 weeks	0.26495	0.263188	0.411978	0	0	0	0.563603	1.39504	1.27145	0	1	1	0.521124	2.0497	1.59325	0	1	1
NHR	NHR75	89	F	5 weeks	0.566233	0.530625	0.905121	0	0	0	0.509868	1.43316	1.09489	0	1	1	0.395323	1.87552	1.71111	0	1	1
NHR	NHR76	84	F	5 weeks	0.420228	0.245375	0.613566	0	0	0	0.346362	0.387727	0.955891	0	0	0	0.446872	1.83589	1.20686	0	1	1
NHR	NHR77	86	F	5 weeks	0.971723	0.147687	0.447887	0	0	0	0.686657	0.140602	0.949074	0	0	0	0.561948	1.62527	0.358844	0	1	0
NHR	NHR78	89	F	5 weeks	0.266879	0.537813	0.866708	0	0	0	0.240543	0.205852	2.0742	0	0	1	0.159783	1.57039	1.92332	0	1	1
NHR	NHR79	89	F	5 weeks	0.525834	0.11425	0.583933	0	0	0	0.371128	0.2475	0.481862	0	0	0	0.661067	1.8472	1.24563	0	1	1
NHR	NHR80	85	F	5 weeks	0.308418	0.131375	0.477686	0	0	0	0.535468	1.21266	0.819126	0	1	0	0.391547	1.83152	1.38769	0	1	1
NHR	NHR81	87	F	5 weeks	0.293194	0.218125	0.755197	0	0	0	0.384806	0.865352	1.13036	0	0	1	0.380237	1.93014	1.33111	0	1	1
NHR	NHR82	82	M	5 weeks	0.45644	0.208875	0.406433	0	0	0	0.481894	1.3226	0.509439	0	1	0	0.376025	1.96077	1.28218	0	1	1
NHR	NHR83	70	M	5 weeks	0.524276	0.284875	0.51784	0	0	0	0.403679	1.27929	0.922458	0	1	0	0.328238	1.84777	1.09899	0	1	1
NHR	NHR84	88	F	5 weeks	0.328942	0.164437	0.356763	0	0	0	0.219322	0.3055	0.246078	0	0	0	1.04766	1.9822	1.91856	1	1	1
NHR	NHR85	87	M	5 weeks	0.285165	0.537375	0.623606	0	0	0	0.184251	0.176539	1.2009	0	0	1	0.198797	1.81352	1.14735	0	1	1
NHR	NHR86	76	F	5 weeks	0.29606	0.157438	0.768763	0	0	0	0.626461	1.52554	1.14845	0	1	1	0.278069	1.8957	1.84435	0	1	1
NHR	NHR87	83	F	5 weeks	0.566003	0.275125	1.0509	0	0	1	0.436048	0.937039	1.12767	0	0	1	0.275437	1.88145	1.09856	0	1	1
NHR	NHR88	92	M	5 weeks	0.575189	0.168437	0.412171	0	0	0	0.443741	0.445164	0.379145	0	0	0	0.504314	1.27908	1.15844	0	1	1
NHR	NHR89	85	M	5 weeks	0.272811	0.155562	0.226099	0	0	0	0.16853	0.477625	1.63442	0	0	1	0.217527	1.35427	2.10129	0	1	1
NHR	NHR90	82	M	5 weeks	0.453666	0.24225	0.234076	0	0	0	0.246435	0.457875	0.207413	0	0	0	0.645758	1.8002	0.502361	0	1	0
NHR	NHR91	86	M	5 weeks	0.367125	0.50259	1.02854	0	0	1	0.521934	1.41529	2.20365	0	1	1	0.717306	1.83483	2.2574	0	1	1
NHR	NHR92	91	M	5 weeks	0.34418	0.18225	0.88322	0	0	0	0.169145	0.259125	0.369407	0	0	0	0.160398	0.668828	0.574316	0	0	0
NHR	NHR93	77	M	5 weeks	0.548645	0.164	0.723143	0	0	0	0.300132	0.701477	0.473425	0	0	0	0.257167	1.8037	0.863885	0	1	0
NHR	NHR94	71	M	5 weeks	0.636162	0.247812	0.504162	0	0	0	0.721199	1.21404	1.15603	0	1	1	0.422186	1.83289	1.2167	0	1	1
NHR	NHR95	95	F	5 weeks	0.449091	0.226188	1.01336	0	0	1	0.31527	1.6791	1.13595	0	1	1	0.563871	1.51583	1.15779	0	1	1
NHR	NHR96	96	M	5 weeks	0.966865	0.244562	1.24283	0	0	1	0.598373	0.810102	2.45258	0	0	1	1.49022	1.81339	2.3267	1	1	1
NHR	NHR97	80	M	5 weeks	0.411597	0.132125	0.851092	0	0	0	0.239521	0.492164	0.803679	0	0	0	0.196628	1.69908	1.10248	0	1	1
NHR	NHR98	76	F	5 weeks	0.468553	0.47325	1.04675	0	0	1	0.628664	1.17779	1.14541	0	1	1	0.466794	1.66508	0.99265	0	1	0
NHR	NHR99	75	M	5 weeks	0.213036	0.175187	0.884077	0	0	0	0.133235	0.36275	0.543198	0	0	0	0.132174	1.88995	1.16948	0	1	1
NHR	NHR100	77	M	5 weeks	0.226384	0.295375	0.982494	0	0	0	0.19094	0.58375	0.957656	0	0	0	0.210312	1.38739	1.14661	0	1	1
NHR	NHR101	82	M	5 weeks	0.72928	0.156625	1.07464	0	0	1	0.520287	0.366187	0.615678	0	0	0	0.363839	1.62639	1.1486	0	1	1
NHR	NHR102	95	F	5 weeks	0.438664	0.184438	0.870708	0	0	0	0.24615	0.602789	0.593064	0	0	0	0.29156	1.97464	0.883523	0	1	0
NHR	NHR103	85	M	5 weeks	0.328894	0.264813	0.839869	0	0	0	0.673062	1.41266	1.17293	0	1	1	0.360296	1.81258	1.38969	0	1	1
NHR	NHR104	88	F	5 weeks	0.279638	0.130625	0.614699	0	0	0	0.208431	0.168352	0.534193	0	0	0	0.165537	1.61052	1.23888	0	1	1
NHR	NHR105	95	F	5 weeks	0.232038	0.148438	0.52206	0	0	0	0.177535	0.215164	0.490988	0	0	0	0.209577	1.71658	1.12522	0	1	1
NHR	NHR106	93	F	5 weeks	0.463512	0.145125	0.366219	0	0	0	0.326253	0.271937	0.202999	0	0	0	0.315993	1.78127	0.452665	0	1	0
NHR	NHR107	72	F	5 weeks	0.277195	0.1345	0.271048	0	0	0	0.299845	0.582414	0.584666	0	0	0	0.17503	1.87677	0.322043	0	1	0
NHR	NHR108	89	F	5 weeks	0.226994	0.159812	0.367956	0	0	0	0.206708	0.498289	0.239304	0	0	0	0.200174	1.84427	0.411696	0	1	0
NHR	NHR109	80	F	5 weeks	0.336368	0.105125	0.532173	0	0	0	0.193494	0.321461	0.599247	0	0	0	0.319604	1.73058	1.05891	0	1	1
NHR	NHR110	93	F	5 weeks	0.729919	0.201	0.632985	0	0	0	0.550727	0.45175	0.503368	0	0	0	0.756735	1.86658	1.15414	0	1	1
NHR	NHR111	90	M	5 weeks	1.77619	0.157062	0.804293	1	0	0	1.69521	1.18691	1.15986	1	1	1	1.52487	1.84083	1.94025	1	1	1
NHR	NHR112	88	M	5 weeks	0.707199	0.375465	0.396918	0	0	0	1.58486	0.337789	0.331143	1	0	0	1.26072	1.6847	0.569624	1	1	0
NHR	NHR113	85	M	5 weeks	0.682643	0.410125	0.889121	0	0	0	0.41433	1.67779	1.11555	0	1	1	0.438844	1.74208	1.23473	0	1	1
NHR	NHR114	77	M	5 weeks	0.62679	0.256188	0.638095	0	0	0	0.440338	0.463664	0.407201	0	0	0	0.695272	1.85439	1.06935	0	1	1
NHR	NHR115	82	F	5 weeks	0.60025	0.1465	0.888034	0	0	0	0.710928	0.41275	0.685598	0	0	0	0.575944	1.52327	2.20612	0	1	1
NHR	NHR116	84	M	5 weeks	0.422224	0.13975	0.273995	0	0	0	0.25911	0.191875	0.152701	0	0	0	0.329645	0.586938	0.231003	0	0	0
NHR	NHR117	87	M	5 weeks	0.491212	0.0975	0.122609	0	0	0	0.476587	0.362687	0.178871	0	0	0	1.09962	1.75914	2.22625	1	1	1
NHR	NHR118	90	F	5 weeks	0.466842	0.338313	0.65805	0	0	0	0.146898	0.551687	0.808355	0	0	0	0.880563	1.48295	2.3465	0	1	1

## Sheet: FigS2
Cohort	ID	Age	Sex	qPCR positive (days since 1st dose)	2nd dose	IgG_ODnorm d40-60 after 1st dose	Group
HCW	HCW_qPOS_2	31	M	8	no	0.848375	non-responder
HCW	HCW_qPOS_3	32	M	12	no	1.58659	1 dose
HCW	HCW_qPOS_4	34	F	21	no	1.68791	1 dose
HCW	HCW_qPOS_5	50	F	15	no		1 dose
HCW	HCW_qPOS_6	35	M	11	no		1 dose
HCW	HCW_qPOS_7	47	F	7	no		1 dose
HCW	HCW_qPOS_8	58	F	15	no		1 dose
HCW	HCW_qPOS_9	54	F	14	no		1 dose
HCW	HCW_qPOS_10	54	F	21	YES	1.8979	2 doses
HCW	HCW_qPOS_11	43	F	13	no		1 dose
HCW	HCW_qPOS_12	59	M	10	no	1.35473	1 dose
HCW	HCW_qPOS_13	36	M	12	no		1 dose
HCW	HCW_qPOS_14	23	F	18	no	0.667125	non-responder
HCW	HCW_qPOS_15	27	F	12	no		1 dose
HCW	HCW_qPOS_16	56	F	15	no		1 dose
HCW	HCW_qPOS_17	37	F	19	no	2.24041	1 dose
HCW	HCW_qPOS_18	56	F	12	no	1.46628	1 dose
HCW	HCW_qPOS_19	52	F	10	no	1.83653	1 dose
HCW	HCW_qPOS_20	28	F	8	no		1 dose
HCW	HCW_qPOS_21	25	F	1	no		1 dose
HCW	HCW_qPOS_22	22	M	7	no		1 dose
HCW	HCW_qPOS_23	46	F	19	no	1.22212	1 dose
HCW	HCW_qPOS_24	49	F	18	no		1 dose
HCW	HCW_qPOS_25	28	F	21	no		1 dose
HCW	HCW_qPOS_26	30	F	11	no	1.21972	1 dose
HCW	HCW_qPOS_27	29	F	3	no	1.56867	1 dose
HCW	HCW_qPOS_28	24	F	13	no	1.54016	1 dose
HCW	HCW_qPOS_29	26	M	6	no		1 dose
HCW	HCW_qPOS_30	48	F	5	no		1 dose
HCW	HCW_qPOS_31	24	F	6	no		1 dose
HCW	HCW_qPOS_32	63	F	8	no	1.89511	1 dose
